# Supplementary material for: Successional action of Bacteroidota and Firmicutes in decomposing straw polymers in a paddy soil
Source: Environ Microbiome. 2023 Oct 14;18:76. doi: 10.1186/s40793-023-00533-6 (PMC10576277; doi:10.1186/s40793-023-00533-6)
Supplement: Supplementary file 2 — Additional file 2: Table S1. Description of predicted CGCs within Bacteroidota and Firmicutes phyla. [file 40793_2023_533_MOESM2_ESM.xlsx]

## Sheet: Sheet1
MAG_id	CAZy_num	GH	CAZy_sig	GH_sig	CGC_predict	SusCD copies	predicted	unpredicted	substrate	gtdb_annotation
bin16	207	133	125	99	43	16	3	40	pectin, beta-glucan, sucrose	d__Bacteria;p__Bacteroidota;c__Bacteroidia;o__Bacteroidales;f__VadinHA17;g__LD21;s__
bin6	277	146	158	114	47	37	7	40	arabinan, beta-glucan, xylan, pectin, hostglycan	d__Bacteria;p__Bacteroidota;c__Bacteroidia;o__Chitinophagales;f__Chitinophagaceae;g__VBAT01;s__
bin9	250	132	123	96	65	35	7	58	xylan, hostglycan, sucrose, pectin	d__Bacteria;p__Bacteroidota;c__Bacteroidia;o__Chitinophagales;f__Chitinophagaceae;g__UBA8621;s__
bin26	69	18	14	9	11	0	0	11	none	d__Bacteria;p__Bacteroidota;c__Kapabacteria;o__Palsa-1295;f__Palsa-1295;g__PALSA-1296;s__
bin17	88	21	13	7	22	0	0	22	none	d__Bacteria;p__Bacteroidota;c__Kapabacteria;o__Palsa-1295;f__Palsa-1295;g__PALSA-1295;s__
bin32	122	50	28	13	60	0	6	54	alpha-glucan, starch, sucrose, hostglycan, fructan, pectin, raffinose, arabinogalactan	d__Bacteria;p__Firmicutes;c__Bacilli;o__Bacillales;f__Bacillaceae;g__Bacillus;s__Bacillus subtilis
bin8	141	56	37	18	56	0	8	48	starch, peptidoglycan, chitin, pectin, xyloglucan, beta-glucan, arabinogalactan	d__Bacteria;p__Firmicutes;c__Bacilli;o__Bacillales;f__Bacillaceae;g__Bacillus;s__Bacillus licheniformis
bin67	255	177	133	109	56	28	1	55	alapha-galactan	d__Bacteria;p__Bacteroidota;c__Bacteroidia;o__Bacteroidales;f__Prolixibacteraceae;g__JC036;s__
bin63	272	154	124	93	70	13	4	66	sucrose, glycogen	d__Bacteria;p__Bacteroidota;c__Bacteroidia;o__Chitinophagales;f__Chitinophagaceae;g__UBA8621;s__
bin56	237	125	99	76	59	37	6	53	pectin, glycogen, xylan, beta-galactan	d__Bacteria;p__Bacteroidota;c__Bacteroidia;o__Chitinophagales;f__Chitinophagaceae;g__UBA8621;s__
bin50	249	122	103	75	59	30	1	58	hostglycan	d__Bacteria;p__Bacteroidota;c__Bacteroidia;o__Chitinophagales;f__Chitinophagaceae;g__Palsa-955;s__
bin73	151	48	21	7	44	0	3	41	beta-glucan, arabinan, starch, sucrose	d__Bacteria;p__Firmicutes;c__Bacilli;o__Bacillales;f__Bacillaceae_A;g__;s__
bin74	68	23	12	5	14	0	0	14	none	d__Bacteria;p__Firmicutes;c__Bacilli;o__Bacillales;f__Bacillaceae_A;g__URHB0009;s__
bin61	139	53	25	14	49	0	3	46	starch, beta-glucan	d__Bacteria;p__Firmicutes_A;c__Clostridia;o__Clostridiales;f__Clostridiaceae;g__;s__
bin77	168	87	20	5	41	0	4	37	xyloglucan, beta-glucan, alpha-glucan, xylan, cellulose	d__Bacteria;p__Firmicutes_A;c__Clostridia;o__Clostridiales;f__Clostridiaceae;g__;s__
bin54	49	15	6	3	14	0	0	14	none	d__Bacteria;p__Firmicutes_B;c__Desulfitobacteriia;o__Desulfitobacteriales;f__Desulfitobacteriaceae;g__Desulfosporosinus;s__
bin86	465	291	297	220	68	53	6	62	fructan, xylan, sucrose, beta-glucan, hostglycan	d__Bacteria;p__Bacteroidota;c__Bacteroidia;o__Bacteroidales;f__UBA7332;g__UBA7332;s__
bin81	258	173	133	109	56	45	2	54	beta-mannan, sucrose	d__Bacteria;p__Bacteroidota;c__Bacteroidia;o__Bacteroidales;f__Prolixibacteraceae;g__JC036;s__
bin112	387	262	215	163	72	46	3	69	xylan, hostglycan, beta-glucan	d__Bacteria;p__Bacteroidota;c__Bacteroidia;o__Bacteroidales;f__UBA12481;g__;s__
bin114	245	130	110	83	57	31	5	52	xylan, sucrose, beta-galactan, pectin	d__Bacteria;p__Bacteroidota;c__Bacteroidia;o__Chitinophagales;f__Chitinophagaceae;g__UBA8621;s__
bin99	175	79	59	42	44	2	2	42	hostglycan, starch, sucrose	d__Bacteria;p__Bacteroidota;c__Ignavibacteria;o__Ignavibacteriales;f__SURF-24;g__;s__
bin109	87	21	18	9	23	0	0	23	none	d__Bacteria;p__Bacteroidota;c__Kapabacteria;o__Palsa-1295;f__Palsa-1295;g__PALSA-1295;s__
bin117	146	58	27	13	59	0	7	52	starch, peptidoglycan, chitin, pectin, xyloglucan, beta-glucan, arabinogalactan	d__Bacteria;p__Firmicutes;c__Bacilli;o__Bacillales;f__Bacillaceae;g__Bacillus;s__Bacillus licheniformis
bin118	82	28	7	2	21	0	0	21	none	d__Bacteria;p__Firmicutes;c__Bacilli;o__Bacillales;f__Bacillaceae_A;g__;s__
bin116	62	27	11	2	19	0	0	19	none	d__Bacteria;p__Firmicutes_A;c__Clostridia;o__Oscillospirales;f__;g__;s__
bin83	93	37	29	14	24	0	0	24	none	d__Bacteria;p__Firmicutes_A;c__Clostridia;o__Clostridiales;f__Clostridiaceae;g__;s__
bin82	53	13	8	4	18	0	1	17	starch, sucrose	d__Bacteria;p__Firmicutes_B;c__Desulfitobacteriia;o__Desulfitobacteriales;f__Desulfitobacteriaceae;g__Desulfosporosinus;s__
bin141	309	205	180	153	57	44	6	51	beta-mannan, beta-glucan, alpha-mannan, xylan, sucrose	d__Bacteria;p__Bacteroidota;c__Bacteroidia;o__Bacteroidales;f__Paludibacteraceae;g__Paludibacter;s__
bin158	323	213	205	160	53	13	10	43	pectin, hostglycan, xylan, starch, beta-galactan	d__Bacteria;p__Bacteroidota;c__Bacteroidia;o__Bacteroidales;f__Paludibacteraceae;g__Paludibacter_A;s__
bin129	415	281	253	198	75	2	17	58	pectin, cellulose, xylan, hostglycan, beta-glucan, fructan, alpha-galactan, sucrose	d__Bacteria;p__Bacteroidota;c__Bacteroidia;o__Bacteroidales;f__UBA4181;g__;s__
bin147	410	280	189	153	50	24	0	50	none	d__Bacteria;p__Bacteroidota;c__Bacteroidia;o__Bacteroidales;f__UBA12481;g__;s__
bin154	233	132	102	79	58	24	1	57	hostglycan	d__Bacteria;p__Bacteroidota;c__Bacteroidia;o__Chitinophagales;f__Chitinophagaceae;g__UBA8621;s__
bin159	247	132	97	77	57	31	4	53	sucrose, xylan, hostglycan, pectin	d__Bacteria;p__Bacteroidota;c__Bacteroidia;o__Chitinophagales;f__Chitinophagaceae;g__UBA8621;s__
bin139	232	110	72	54	59	12	2	57	hostglycan	d__Bacteria;p__Bacteroidota;c__Ignavibacteria;o__Ignavibacteriales;f__SURF-24;g__;s__
bin140	74	21	15	9	15	0	0	15	none	d__Bacteria;p__Bacteroidota;c__Kapabacteria;o__Palsa-1295;f__Palsa-1295;g__PALSA-1296;s__
bin164	89	21	15	10	23	0	0	23	none	d__Bacteria;p__Bacteroidota;c__Kapabacteria;o__Palsa-1295;f__Palsa-1295;g__PALSA-1295;s__
bin148	120	45	30	15	48	0	1	47	fructan	d__Bacteria;p__Firmicutes;c__Bacilli;o__Bacillales;f__Bacillaceae;g__Bacillus;s__Bacillus subtilis
bin161	152	61	26	15	62	0	8	54	pectin, chitin, arabinogalactan, starch, pectin, xylan, fructan, pectin	d__Bacteria;p__Firmicutes;c__Bacilli;o__Bacillales;f__Bacillaceae;g__Bacillus;s__Bacillus licheniformis
bin157	78	26	13	4	13	0	0	13	none	d__Bacteria;p__Firmicutes;c__Bacilli;o__Bacillales;f__Bacillaceae_A;g__URHB0009;s__
bin149	95	32	21	7	37	0	0	37	none	d__Bacteria;p__Firmicutes_A;c__Clostridia;o__Acetivibrionales;f__Acetivibrionaceae;g__;s__
bin150	313	144	158	88	48	0	10	38	pectin, xylan, cellulose, chitin, beta-glucan	d__Bacteria;p__Firmicutes_A;c__Clostridia;o__Acetivibrionales;f__Acetivibrionaceae;g__Pseudobacteroides;s__
bin211	301	190	176	133	48	40	7	41	xylan, beta-mannan, beta-glucan, pectin, beta-glucan, beta-galactan	d__Bacteria;p__Bacteroidota;c__Bacteroidia;o__Bacteroidales;f__UBA1402;g__UBA8389;s__
bin188	359	242	158	124	38	37	0	38	none	d__Bacteria;p__Bacteroidota;c__Bacteroidia;o__Bacteroidales;f__UBA12481;g__;s__
bin178	332	206	172	132	48	45	0	48	none	d__Bacteria;p__Bacteroidota;c__Bacteroidia;o__Bacteroidales;f__Lentimicrobiaceae;g__;s__
bin200	108	54	38	30	27	37	0	27	none	d__Bacteria;p__Bacteroidota;c__Bacteroidia;o__Bacteroidales;f__FEN-979;g__FEN-979;s__
bin173	105	17	15	10	21	29	0	21	none	d__Bacteria;p__Bacteroidota;c__Bacteroidia;o__Bacteroidales;f__GWE2-29-8;g__;s__
bin221	248	148	117	95	53	27	2	51	sucrose, hostglycan	d__Bacteria;p__Bacteroidota;c__Bacteroidia;o__Chitinophagales;f__Chitinophagaceae;g__UBA8621;s__
bin170	239	126	100	79	60	28	8	52	xylan, pectin, sucrose, beta-galactan	d__Bacteria;p__Bacteroidota;c__Bacteroidia;o__Chitinophagales;f__Chitinophagaceae;g__UBA8621;s__
bin203	114	41	29	19	24	11	1	23	sucrose	d__Bacteria;p__Bacteroidota;c__Ignavibacteria;o__Ignavibacteriales;f__Ignavibacteriaceae;g__;s__
bin209	219	106	69	51	55	5	1	54	hostglycan	d__Bacteria;p__Bacteroidota;c__Ignavibacteria;o__Ignavibacteriales;f__SURF-24;g__;s__
bin189	74	21	16	10	14	0	0	14	none	d__Bacteria;p__Bacteroidota;c__Kapabacteria;o__Palsa-1295;f__Palsa-1295;g__PALSA-1296;s__
bin168	88	21	13	7	23	0	0	23	none	d__Bacteria;p__Bacteroidota;c__Kapabacteria;o__Palsa-1295;f__Palsa-1295;g__PALSA-1295;s__
bin210	125	45	31	15	53	0	2	51	fructan, pectin	d__Bacteria;p__Firmicutes;c__Bacilli;o__Bacillales;f__Bacillaceae;g__Bacillus;s__Bacillus subtilis
bin185	116	37	15	4	35	0	0	35	none	d__Bacteria;p__Firmicutes;c__Bacilli;o__Bacillales;f__Bacillaceae_A;g__;s__
bin213	74	32	21	13	23	0	2	21	sucrose, starch, glycogen	d__Bacteria;p__Firmicutes_A;c__Clostridia;o__Oscillospirales;f__Acutalibacteraceae;g__;s__
bin199	41	9	8	1	12	0	1	11	peptidoglycan, chitin	d__Bacteria;p__Firmicutes_A;c__Clostridia;o__Oscillospirales;f__Butyricicoccaceae;g__UBA6114;s__
bin175	115	58	26	5	24	0	2	22	hostglycan, rhamnose	d__Bacteria;p__Firmicutes_A;c__Clostridia;o__UMGS1883;f__;g__;s__
bin176	58	15	6	0	16	0	0	16	none	d__Bacteria;p__Firmicutes_A;c__Clostridia;o__;f__;g__;s__

## Sheet: bin63
Gene	Prediction	CAZy						CGC_information
gnl|X|MJEOEBMA_1_104	OTHER	GH18(29-359)						CGC1
gnl|X|MJEOEBMA_1_106	SP(Sec/SPI)	GH110(21-573)							TC	0	11	gnl|X|MJEOEBMA_1	47435	48331	gnl|X|MJEOEBMA_1_45	-	DB=gnl|TC-DB|Q7URM2|2.A.7.30.1;ID=gnl|X|MJEOEBMA_1_45	DB=gnl|TC-DB|Q7URM2|2.A.7.30.1;ID=gnl|X|MJEOEBMA_1_45
gnl|X|MJEOEBMA_1_132	OTHER	GH39(63-320)							CAZyme	3	0	gnl|X|MJEOEBMA_1	48350	49141	gnl|X|MJEOEBMA_1_46	-	DB=GT2| GT2;ID=gnl|X|MJEOEBMA_1_46	DB=GT2| GT2;ID=gnl|X|MJEOEBMA_1_46
gnl|X|MJEOEBMA_1_134	OTHER	GH2(22-425)						CGC2
gnl|X|MJEOEBMA_1_158	SP(Sec/SPI)	GH32(33-339)							CAZyme	2	3	gnl|X|MJEOEBMA_1	100873	102537	gnl|X|MJEOEBMA_1_87	+	DB= GH20|GH20;ID=gnl|X|MJEOEBMA_1_87	DB= GH20|GH20;ID=gnl|X|MJEOEBMA_1_87
gnl|X|MJEOEBMA_1_164	OTHER	CBM9(51-246)							null	null	null	gnl|X|MJEOEBMA_1	102575	102820	gnl|X|MJEOEBMA_1_88	-	;ID=gnl|X|MJEOEBMA_1_88
gnl|X|MJEOEBMA_1_170	OTHER	GH30_3(52-461)							null	null	null	gnl|X|MJEOEBMA_1	102997	103503	gnl|X|MJEOEBMA_1_89	-	;ID=gnl|X|MJEOEBMA_1_89
gnl|X|MJEOEBMA_1_171	OTHER	GH97(35-673)							TC	5	2	gnl|X|MJEOEBMA_1	103552	104874	gnl|X|MJEOEBMA_1_90	-	DB=gnl|TC-DB|Q07YH1|2.A.1.14.25;ID=gnl|X|MJEOEBMA_1_90	DB=gnl|TC-DB|Q07YH1|2.A.1.14.25;ID=gnl|X|MJEOEBMA_1_90
gnl|X|MJEOEBMA_1_197	OTHER	GT30(70-233)						CGC3
gnl|X|MJEOEBMA_1_226	OTHER	GH13_5(31-373)							CAZyme	2	5	gnl|X|MJEOEBMA_1	110694	112334	gnl|X|MJEOEBMA_1_96	-	DB=GH32| GH32;ID=gnl|X|MJEOEBMA_1_96	DB=GH32| GH32;ID=gnl|X|MJEOEBMA_1_96
gnl|X|MJEOEBMA_1_228	OTHER	GH16_3(51-280)							null	null	null	gnl|X|MJEOEBMA_1	112372	113850	gnl|X|MJEOEBMA_1_97	-	;ID=gnl|X|MJEOEBMA_1_97
gnl|X|MJEOEBMA_1_244	OTHER	GH8(34-378)							null	null	null	gnl|X|MJEOEBMA_1	113916	114836	gnl|X|MJEOEBMA_1_98	-	;ID=gnl|X|MJEOEBMA_1_98
gnl|X|MJEOEBMA_1_46	OTHER	GT2(5-170)							TC	4	2	gnl|X|MJEOEBMA_1	114891	115928	gnl|X|MJEOEBMA_1_99	-	DB=gnl|TC-DB|P77735|8.A.5.1.6;ID=gnl|X|MJEOEBMA_1_99	DB=gnl|TC-DB|P77735|8.A.5.1.6;ID=gnl|X|MJEOEBMA_1_99
gnl|X|MJEOEBMA_1_51	SP(Sec/SPI)	AA3(3-557)						CGC4
gnl|X|MJEOEBMA_1_54	SP(Sec/SPI)	GH109(3-191)							CAZyme	1	4	gnl|X|MJEOEBMA_1	178682	180220	gnl|X|MJEOEBMA_1_158	-	DB=GH32| GH32;ID=gnl|X|MJEOEBMA_1_158	DB=GH32| GH32;ID=gnl|X|MJEOEBMA_1_158
gnl|X|MJEOEBMA_1_6	TAT(Tat/SPI)	GH109(41-199)							null	null	null	gnl|X|MJEOEBMA_1	180327	181877	gnl|X|MJEOEBMA_1_159	+	;ID=gnl|X|MJEOEBMA_1_159
gnl|X|MJEOEBMA_1_85	LIPO(Sec/SPII)	CE1(403-550)							TC	3	1	gnl|X|MJEOEBMA_1	182180	182548	gnl|X|MJEOEBMA_1_170	+	DB=gnl|TC-DB|Q3B199|1.A.43.1.6;ID=gnl|X|MJEOEBMA_1_160	DB=gnl|TC-DB|Q3B199|1.A.43.1.6;ID=gnl|X|MJEOEBMA_1_160
gnl|X|MJEOEBMA_1_87	SP(Sec/SPI)	GH20(8-291)						CGC5
gnl|X|MJEOEBMA_1_96	LIPO(Sec/SPII)	GH32(58-384)							TC	0	8	gnl|X|MJEOEBMA_1	281370	282428	gnl|X|MJEOEBMA_1_241	-	DB=gnl|TC-DB|P27125|2.A.7.6.1;ID=gnl|X|MJEOEBMA_1_241	DB=gnl|TC-DB|P27125|2.A.7.6.1;ID=gnl|X|MJEOEBMA_1_241
gnl|X|MJEOEBMA_10_23	OTHER	GT2(17-140)							TC	1	0	gnl|X|MJEOEBMA_1	282537	284474	gnl|X|MJEOEBMA_1_242	-	DB=gnl|TC-DB|P43672|3.A.1.120.6;ID=gnl|X|MJEOEBMA_1_242	DB=gnl|TC-DB|P43672|3.A.1.120.6;ID=gnl|X|MJEOEBMA_1_242
gnl|X|MJEOEBMA_10_26	OTHER	GH13_26(25-369)							null	null	null	gnl|X|MJEOEBMA_1	284589	286994	gnl|X|MJEOEBMA_1_243	-	;ID=gnl|X|MJEOEBMA_1_243
gnl|X|MJEOEBMA_10_27	OTHER	GH13_10(120-434)							CAZyme	2	1	gnl|X|MJEOEBMA_1	287232	288440	gnl|X|MJEOEBMA_1_244	+	DB=GH8| GH8;ID=gnl|X|MJEOEBMA_1_244	DB=GH8| GH8;ID=gnl|X|MJEOEBMA_1_244
gnl|X|MJEOEBMA_10_49	OTHER	GT84(1360-1573)+GH94(1812-2890)							null	null	null	gnl|X|MJEOEBMA_1	288739	288966	gnl|X|MJEOEBMA_1_245	-	;ID=gnl|X|MJEOEBMA_1_245
gnl|X|MJEOEBMA_10_53	SP(Sec/SPI)	GH9(126-566)							null	null	null	gnl|X|MJEOEBMA_1	288994	290388	gnl|X|MJEOEBMA_1_246	+	;ID=gnl|X|MJEOEBMA_1_246
gnl|X|MJEOEBMA_102_6	OTHER	GH109(4-153)							TC	null	2	gnl|X|MJEOEBMA_1	290394	293459	gnl|X|MJEOEBMA_1_247	+	DB=gnl|TC-DB|Q1CZ65|2.A.6.3.7;ID=gnl|X|MJEOEBMA_1_247	DB=gnl|TC-DB|Q1CZ65|2.A.6.3.7;ID=gnl|X|MJEOEBMA_1_247
gnl|X|MJEOEBMA_104_5	LIPO(Sec/SPII)	CE1(47-247)						CGC6
gnl|X|MJEOEBMA_104_8	SP(Sec/SPI)	GH29(175-473)							TC	1	6	gnl|X|MJEOEBMA_2	55722	57035	gnl|X|MJEOEBMA_2_53	+	DB=gnl|TC-DB|P0ABJ9|3.D.4.3.2;ID=gnl|X|MJEOEBMA_2_53	DB=gnl|TC-DB|P0ABJ9|3.D.4.3.2;ID=gnl|X|MJEOEBMA_2_53
gnl|X|MJEOEBMA_106_2	OTHER	GH109(31-196)							null	null	null	gnl|X|MJEOEBMA_2	57042	58052	gnl|X|MJEOEBMA_2_54	+	;ID=gnl|X|MJEOEBMA_2_54
gnl|X|MJEOEBMA_106_4	LIPO(Sec/SPII)	GH163(220-470)							TC	1	1	gnl|X|MJEOEBMA_2	58053	59819	gnl|X|MJEOEBMA_2_55	-	DB=gnl|TC-DB|P76481|1.A.13.2.3;ID=gnl|X|MJEOEBMA_2_55	DB=gnl|TC-DB|P76481|1.A.13.2.3;ID=gnl|X|MJEOEBMA_2_55
gnl|X|MJEOEBMA_107_1	LIPO(Sec/SPII)	GH30(49-418)							STP	0	0	gnl|X|MJEOEBMA_2	59867	60403	gnl|X|MJEOEBMA_2_56	-	DB=STP|Pribosyltran;ID=gnl|X|MJEOEBMA_2_56	DB=STP|Pribosyltran;ID=gnl|X|MJEOEBMA_2_56
gnl|X|MJEOEBMA_109_4	OTHER	AA3_2(16-543)							CAZyme	12	1	gnl|X|MJEOEBMA_2	60413	61447	gnl|X|MJEOEBMA_2_57	-	DB=GH73| GH73|CBM50;ID=gnl|X|MJEOEBMA_2_57	DB=GH73| GH73|CBM50;ID=gnl|X|MJEOEBMA_2_57
gnl|X|MJEOEBMA_11_14	TAT(Tat/SPI)	GH116(491-773)						CGC7
gnl|X|MJEOEBMA_11_34	SP(Sec/SPI)	GH109(41-193)							CAZyme	0	12	gnl|X|MJEOEBMA_2	79260	80465	gnl|X|MJEOEBMA_2_70	+	DB=GT2;ID=gnl|X|MJEOEBMA_2_70	DB=GT2;ID=gnl|X|MJEOEBMA_2_70
gnl|X|MJEOEBMA_11_39	SP(Sec/SPI)	GH78(131-520)+CBM32(622-732)							CAZyme	0	0	gnl|X|MJEOEBMA_2	80574	81494	gnl|X|MJEOEBMA_2_71	-	DB=GT2| GT2;ID=gnl|X|MJEOEBMA_2_71	DB=GT2| GT2;ID=gnl|X|MJEOEBMA_2_71
gnl|X|MJEOEBMA_11_40	SP(Sec/SPI)	GH127(37-561)							TC	1	0	gnl|X|MJEOEBMA_2	81535	82710	gnl|X|MJEOEBMA_2_72	-	DB=gnl|TC-DB|H8E4X1|9.B.18.1.2;ID=gnl|X|MJEOEBMA_2_72	DB=gnl|TC-DB|H8E4X1|9.B.18.1.2;ID=gnl|X|MJEOEBMA_2_72
gnl|X|MJEOEBMA_11_43	LIPO(Sec/SPII)	GH27(153-396)+CBM51(458-580)							STP	0	0	gnl|X|MJEOEBMA_2	82754	83158	gnl|X|MJEOEBMA_2_73	-	DB=STP|Response_reg;ID=gnl|X|MJEOEBMA_2_73	DB=STP|Response_reg;ID=gnl|X|MJEOEBMA_2_73
gnl|X|MJEOEBMA_11_51	SP(Sec/SPI)	GH95(47-789)							CAZyme	26	1	gnl|X|MJEOEBMA_2	83504	84688	gnl|X|MJEOEBMA_2_74	-	DB=GT2| GT2;ID=gnl|X|MJEOEBMA_2_74	DB=GT2| GT2;ID=gnl|X|MJEOEBMA_2_74
gnl|X|MJEOEBMA_11_60	OTHER	GH36(156-750)						CGC8
gnl|X|MJEOEBMA_111_4	SP(Sec/SPI)	GT4_e2054							CAZyme	0	4	gnl|X|MJEOEBMA_3	59492	60652	gnl|X|MJEOEBMA_3_64	+	DB=GT2;ID=gnl|X|MJEOEBMA_3_64	DB=GT2;ID=gnl|X|MJEOEBMA_3_64
gnl|X|MJEOEBMA_111_7	OTHER	GT4(307-451)							TC	4	0	gnl|X|MJEOEBMA_3	60687	62054	gnl|X|MJEOEBMA_3_65	+	DB=gnl|TC-DB|Q5SMG8|1.A.26.1.2;ID=gnl|X|MJEOEBMA_3_65	DB=gnl|TC-DB|Q5SMG8|1.A.26.1.2;ID=gnl|X|MJEOEBMA_3_65
gnl|X|MJEOEBMA_112_1	SP(Sec/SPI)	GH20(155-470)						CGC9
gnl|X|MJEOEBMA_112_2	OTHER	CBM51(929-1063)							CAZyme	1	15	gnl|X|MJEOEBMA_3	116919	119189	gnl|X|MJEOEBMA_3_105	-	DB=GH3| GH3;ID=gnl|X|MJEOEBMA_3_105	DB=GH3| GH3;ID=gnl|X|MJEOEBMA_3_105
gnl|X|MJEOEBMA_113_10	OTHER	GH2_e68							null	null	null	gnl|X|MJEOEBMA_3	119203	119859	gnl|X|MJEOEBMA_3_106	-	;ID=gnl|X|MJEOEBMA_3_106
gnl|X|MJEOEBMA_115_2	SP(Sec/SPI)	GH29(19-377)							CAZyme	0	1	gnl|X|MJEOEBMA_3	119965	121428	gnl|X|MJEOEBMA_3_107	-	DB=GH144| GH144;ID=gnl|X|MJEOEBMA_3_107	DB=GH144| GH144;ID=gnl|X|MJEOEBMA_3_107
gnl|X|MJEOEBMA_115_3	SP(Sec/SPI)	GH20(145-507)							CAZyme	0	0	gnl|X|MJEOEBMA_3	121425	122789	gnl|X|MJEOEBMA_3_108	-	DB=GH144| GH144;ID=gnl|X|MJEOEBMA_3_108	DB=GH144| GH144;ID=gnl|X|MJEOEBMA_3_108
gnl|X|MJEOEBMA_117_3	OTHER	GT4(199-351)							CAZyme	2	0	gnl|X|MJEOEBMA_3	122800	124470	gnl|X|MJEOEBMA_3_109	-	DB=GH144| GH144;ID=gnl|X|MJEOEBMA_3_109	DB=GH144| GH144;ID=gnl|X|MJEOEBMA_3_109
gnl|X|MJEOEBMA_117_4	OTHER	GT2(4-164)							null	null	null	gnl|X|MJEOEBMA_3	124557	125519	gnl|X|MJEOEBMA_3_110	-	;ID=gnl|X|MJEOEBMA_3_110
gnl|X|MJEOEBMA_117_7	OTHER	GH18_e245							null	null	null	gnl|X|MJEOEBMA_3	125573	127093	gnl|X|MJEOEBMA_3_111	-	;ID=gnl|X|MJEOEBMA_3_111
gnl|X|MJEOEBMA_118_1	SP(Sec/SPI)	GH78(95-582)							TC	null	2	gnl|X|MJEOEBMA_3	127119	130424	gnl|X|MJEOEBMA_3_112	-	DB=gnl|TC-DB|Q45780|1.B.14.6.1;ID=gnl|X|MJEOEBMA_3_112	DB=gnl|TC-DB|Q45780|1.B.14.6.1;ID=gnl|X|MJEOEBMA_3_112
gnl|X|MJEOEBMA_119_7	OTHER	GH109(1-147)						CGC10
gnl|X|MJEOEBMA_12_23	SP(Sec/SPI)	GH29(15-358)							TC	0	19	gnl|X|MJEOEBMA_4	106079	107461	gnl|X|MJEOEBMA_4_66	+	DB=gnl|TC-DB|O66515|1.A.11.1.5;ID=gnl|X|MJEOEBMA_4_66	DB=gnl|TC-DB|O66515|1.A.11.1.5;ID=gnl|X|MJEOEBMA_4_66
gnl|X|MJEOEBMA_12_29	TAT(Tat/SPI)	GH109(39-187)							TC	1	0	gnl|X|MJEOEBMA_4	107546	109441	gnl|X|MJEOEBMA_4_67	+	DB=gnl|TC-DB|O07550|3.A.1.106.8;ID=gnl|X|MJEOEBMA_4_67	DB=gnl|TC-DB|O07550|3.A.1.106.8;ID=gnl|X|MJEOEBMA_4_67
gnl|X|MJEOEBMA_12_4	OTHER	AA3(3-554)							null	null	null	gnl|X|MJEOEBMA_4	109560	110027	gnl|X|MJEOEBMA_4_68	+	;ID=gnl|X|MJEOEBMA_4_68
gnl|X|MJEOEBMA_121_1	OTHER	GH106(2-312)							CAZyme	0	1	gnl|X|MJEOEBMA_4	110211	111317	gnl|X|MJEOEBMA_4_69	-	DB=GT4;ID=gnl|X|MJEOEBMA_4_69	DB=GT4;ID=gnl|X|MJEOEBMA_4_69
gnl|X|MJEOEBMA_123_2	OTHER	GH141(52-569)							TC	13	0	gnl|X|MJEOEBMA_4	111404	113938	gnl|X|MJEOEBMA_4_70	-	DB=gnl|TC-DB|L1NJ33|9.B.144.1.4;ID=gnl|X|MJEOEBMA_4_70	DB=gnl|TC-DB|L1NJ33|9.B.144.1.4;ID=gnl|X|MJEOEBMA_4_70
gnl|X|MJEOEBMA_127_4	OTHER	AA3(2-433)						CGC11
gnl|X|MJEOEBMA_13_22	SP(Sec/SPI)	GH20(50-331)							TC	2	3	gnl|X|MJEOEBMA_6	33894	36599	gnl|X|MJEOEBMA_6_34	+	DB=gnl|TC-DB|Q3B5G1|1.B.42.1.7;ID=gnl|X|MJEOEBMA_6_34	DB=gnl|TC-DB|Q3B5G1|1.B.42.1.7;ID=gnl|X|MJEOEBMA_6_34
gnl|X|MJEOEBMA_13_5	OTHER	CE11(35-266)							null	null	null	gnl|X|MJEOEBMA_6	36592	37392	gnl|X|MJEOEBMA_6_35	-	;ID=gnl|X|MJEOEBMA_6_35
gnl|X|MJEOEBMA_13_55	OTHER	GT2(53-191)							null	null	null	gnl|X|MJEOEBMA_6	37367	38095	gnl|X|MJEOEBMA_6_36	-	;ID=gnl|X|MJEOEBMA_6_36
gnl|X|MJEOEBMA_132_1	OTHER	GH165(13-335)							TC	2	2	gnl|X|MJEOEBMA_6	38144	39148	gnl|X|MJEOEBMA_6_37	+	DB=gnl|TC-DB|P77735|8.A.5.1.6;ID=gnl|X|MJEOEBMA_6_37	DB=gnl|TC-DB|P77735|8.A.5.1.6;ID=gnl|X|MJEOEBMA_6_37
gnl|X|MJEOEBMA_132_3	OTHER	GH33(31-368)							null	null	null	gnl|X|MJEOEBMA_6	39169	39603	gnl|X|MJEOEBMA_6_38	+	;ID=gnl|X|MJEOEBMA_6_38
gnl|X|MJEOEBMA_137_1	TAT(Tat/SPI)	GH106(48-670)							null	null	null	gnl|X|MJEOEBMA_6	39775	40341	gnl|X|MJEOEBMA_6_39	+	;ID=gnl|X|MJEOEBMA_6_39
gnl|X|MJEOEBMA_138_1	LIPO(Sec/SPII)	GT83(6-353)							CAZyme	0	2	gnl|X|MJEOEBMA_6	40653	41684	gnl|X|MJEOEBMA_6_40	+	DB= GH26|GH26;ID=gnl|X|MJEOEBMA_6_40	DB= GH26|GH26;ID=gnl|X|MJEOEBMA_6_40
gnl|X|MJEOEBMA_14_20	OTHER	GT2(62-182)							CAZyme	0	0	gnl|X|MJEOEBMA_6	41747	43717	gnl|X|MJEOEBMA_6_41	+	DB=GH30|GH0;ID=gnl|X|MJEOEBMA_6_41	DB=GH30|GH0;ID=gnl|X|MJEOEBMA_6_41
gnl|X|MJEOEBMA_14_27	SP(Sec/SPI)	CBM32(578-699)							CAZyme	15	0	gnl|X|MJEOEBMA_6	43778	45319	gnl|X|MJEOEBMA_6_42	+	DB=GH51| GH51;ID=gnl|X|MJEOEBMA_6_42	DB=GH51| GH51;ID=gnl|X|MJEOEBMA_6_42
gnl|X|MJEOEBMA_14_44	OTHER	GT2						CGC12
gnl|X|MJEOEBMA_146_2	SP(Sec/SPI)	CBM67(142-332)+GH78(357-870)							TC	0	15	gnl|X|MJEOEBMA_6	59990	61282	gnl|X|MJEOEBMA_6_58	-	DB=gnl|TC-DB|A7LYG9|2.A.1.33.2;ID=gnl|X|MJEOEBMA_6_58	DB=gnl|TC-DB|A7LYG9|2.A.1.33.2;ID=gnl|X|MJEOEBMA_6_58
gnl|X|MJEOEBMA_147_1	SP(Sec/SPI)	CE17(306-472)							CAZyme	1	0	gnl|X|MJEOEBMA_6	61275	62336	gnl|X|MJEOEBMA_6_59	-	DB=GH130| GH130;ID=gnl|X|MJEOEBMA_6_59	DB=GH130| GH130;ID=gnl|X|MJEOEBMA_6_59
gnl|X|MJEOEBMA_148_1	SP(Sec/SPI)	GH136(52-327)							null	null	null	gnl|X|MJEOEBMA_6	62429	63508	gnl|X|MJEOEBMA_6_60	-	;ID=gnl|X|MJEOEBMA_6_60
gnl|X|MJEOEBMA_148_3	LIPO(Sec/SPII)	GH151(79-195)							TC	0	1	gnl|X|MJEOEBMA_6	63538	65046	gnl|X|MJEOEBMA_6_61	-	DB=gnl|TC-DB|C6Y217|8.A.46.1.3;ID=gnl|X|MJEOEBMA_6_61	DB=gnl|TC-DB|C6Y217|8.A.46.1.3;ID=gnl|X|MJEOEBMA_6_61
gnl|X|MJEOEBMA_15_13	TAT(Tat/SPI)	GH32(54-333)							TC	2	0	gnl|X|MJEOEBMA_6	65065	68178	gnl|X|MJEOEBMA_6_62	-	DB=gnl|TC-DB|Q45780|1.B.14.6.1;ID=gnl|X|MJEOEBMA_6_62	DB=gnl|TC-DB|Q45780|1.B.14.6.1;ID=gnl|X|MJEOEBMA_6_62
gnl|X|MJEOEBMA_15_19	OTHER	GT2							null	null	null	gnl|X|MJEOEBMA_6	68242	70710	gnl|X|MJEOEBMA_6_63	-	;ID=gnl|X|MJEOEBMA_6_63
gnl|X|MJEOEBMA_15_20	OTHER	CE1(80-286)							null	null	null	gnl|X|MJEOEBMA_6	70904	71644	gnl|X|MJEOEBMA_6_64	-	;ID=gnl|X|MJEOEBMA_6_64
gnl|X|MJEOEBMA_15_24	TAT(Tat/SPI)	GH125(64-464)							TC	1	2	gnl|X|MJEOEBMA_6	71646	74423	gnl|X|MJEOEBMA_6_65	-	DB=gnl|TC-DB|E6X5M3|1.C.105.2.12;ID=gnl|X|MJEOEBMA_6_65	DB=gnl|TC-DB|E6X5M3|1.C.105.2.12;ID=gnl|X|MJEOEBMA_6_65
gnl|X|MJEOEBMA_15_32	LIPO(Sec/SPII)	GH172(282-517)							TF	0	0	gnl|X|MJEOEBMA_6	74564	78733	gnl|X|MJEOEBMA_6_66	-	DB=DBD-Pfam|HTH_AraC,DBD-Pfam|HTH_AraC,DBD-SUPERFAMILY|0036286,DBD-SUPERFAMILY|0035607;ID=gnl|X|MJEOEBMA_6_66	DB=DBD-Pfam|HTH_AraC,DBD-Pfam|HTH_AraC,DBD-SUPERFAMILY|0036286,DBD-SUPERFAMILY|0035607;ID=gnl|X|MJEOEBMA_6_66
gnl|X|MJEOEBMA_152_1	TAT(Tat/SPI)	GH109(49-203)							TC	6	1	gnl|X|MJEOEBMA_6	78903	80150	gnl|X|MJEOEBMA_6_67	+	DB=gnl|TC-DB|P37665|9.B.186.1.1;ID=gnl|X|MJEOEBMA_6_67	DB=gnl|TC-DB|P37665|9.B.186.1.1;ID=gnl|X|MJEOEBMA_6_67
gnl|X|MJEOEBMA_153_2	OTHER	GH3(2-133)						CGC13
gnl|X|MJEOEBMA_156_2	OTHER	GH139(2-658)							TC	0	6	gnl|X|MJEOEBMA_7	102065	103564	gnl|X|MJEOEBMA_7_117	+	DB=gnl|TC-DB|B2GH49|9.B.160.1.10;ID=gnl|X|MJEOEBMA_7_117	DB=gnl|TC-DB|B2GH49|9.B.160.1.10;ID=gnl|X|MJEOEBMA_7_117
gnl|X|MJEOEBMA_16_13	SP(Sec/SPI)	GT4(194-338)							CAZyme	9	0	gnl|X|MJEOEBMA_7	103642	104919	gnl|X|MJEOEBMA_7_118	-	DB=GH13| GH13;ID=gnl|X|MJEOEBMA_7_118	DB=GH13| GH13;ID=gnl|X|MJEOEBMA_7_118
gnl|X|MJEOEBMA_16_45	OTHER	GT2(5-122)						CGC14
gnl|X|MJEOEBMA_16_47	OTHER	GT9(191-325)							CAZyme	0	9	gnl|X|MJEOEBMA_7	112012	113043	gnl|X|MJEOEBMA_7_128	-	DB=GT9| GT9;ID=gnl|X|MJEOEBMA_7_128	DB=GT9| GT9;ID=gnl|X|MJEOEBMA_7_128
gnl|X|MJEOEBMA_16_53	OTHER	GT4(187-322)							TC	0	0	gnl|X|MJEOEBMA_7	113117	114358	gnl|X|MJEOEBMA_7_129	-	DB=gnl|TC-DB|P41036|2.A.1.12.1;ID=gnl|X|MJEOEBMA_7_129	DB=gnl|TC-DB|P41036|2.A.1.12.1;ID=gnl|X|MJEOEBMA_7_129
gnl|X|MJEOEBMA_16_55	OTHER	GT2(7-123)							TC	0	0	gnl|X|MJEOEBMA_7	114355	115053	gnl|X|MJEOEBMA_7_130	-	DB=gnl|TC-DB|P0ABP6|9.B.27.2.3;ID=gnl|X|MJEOEBMA_7_130	DB=gnl|TC-DB|P0ABP6|9.B.27.2.3;ID=gnl|X|MJEOEBMA_7_130
gnl|X|MJEOEBMA_16_56	OTHER	GT4_e38							TC	0	0	gnl|X|MJEOEBMA_7	115210	116448	gnl|X|MJEOEBMA_7_131	-	DB=gnl|TC-DB|P24943|2.A.23.1.2;ID=gnl|X|MJEOEBMA_7_131	DB=gnl|TC-DB|P24943|2.A.23.1.2;ID=gnl|X|MJEOEBMA_7_131
gnl|X|MJEOEBMA_16_59	OTHER	GH13_16(36-389)							TC	6	0	gnl|X|MJEOEBMA_7	116658	118298	gnl|X|MJEOEBMA_7_132	+	DB=gnl|TC-DB|Q8R706|2.A.3.3.22;ID=gnl|X|MJEOEBMA_7_132	DB=gnl|TC-DB|Q8R706|2.A.3.3.22;ID=gnl|X|MJEOEBMA_7_132
gnl|X|MJEOEBMA_16_62	OTHER	GT83(9-338)						CGC15
gnl|X|MJEOEBMA_16_65	OTHER	CE4(23-139)							TC	0	13	gnl|X|MJEOEBMA_9	14105	15259	gnl|X|MJEOEBMA_9_17	+	DB=gnl|TC-DB|B9DIS8|9.B.97.5.1;ID=gnl|X|MJEOEBMA_9_17	DB=gnl|TC-DB|B9DIS8|9.B.97.5.1;ID=gnl|X|MJEOEBMA_9_17
gnl|X|MJEOEBMA_17_49	OTHER	GH29(21-400)							CAZyme	0	0	gnl|X|MJEOEBMA_9	15270	16301	gnl|X|MJEOEBMA_9_18	-	DB=GT2| GT2;ID=gnl|X|MJEOEBMA_9_18	DB=GT2| GT2;ID=gnl|X|MJEOEBMA_9_18
gnl|X|MJEOEBMA_17_51	OTHER	GT2(6-118)							TC	0	0	gnl|X|MJEOEBMA_9	16581	17831	gnl|X|MJEOEBMA_9_19	-	DB=gnl|TC-DB|P72884|3.A.1.103.5;ID=gnl|X|MJEOEBMA_9_19	DB=gnl|TC-DB|P72884|3.A.1.103.5;ID=gnl|X|MJEOEBMA_9_19
gnl|X|MJEOEBMA_18_14	LIPO(Sec/SPII)	GH43(40-281)							TC	6	0	gnl|X|MJEOEBMA_9	17836	18684	gnl|X|MJEOEBMA_9_20	-	DB=gnl|TC-DB|P72880|3.A.1.103.5;ID=gnl|X|MJEOEBMA_9_20	DB=gnl|TC-DB|P72880|3.A.1.103.5;ID=gnl|X|MJEOEBMA_9_20
gnl|X|MJEOEBMA_18_38	LIPO(Sec/SPII)	GH63(286-633)						CGC16
gnl|X|MJEOEBMA_18_39	SP(Sec/SPI)	GH95(107-677)							CAZyme	1	10	gnl|X|MJEOEBMA_10	25298	26494	gnl|X|MJEOEBMA_10_23	-	DB=GT2| GT2;ID=gnl|X|MJEOEBMA_10_23	DB=GT2| GT2;ID=gnl|X|MJEOEBMA_10_23
gnl|X|MJEOEBMA_18_47	SP(Sec/SPI)	GH116(738-1064)							null	null	null	gnl|X|MJEOEBMA_10	26518	27030	gnl|X|MJEOEBMA_10_24	-	;ID=gnl|X|MJEOEBMA_10_24
gnl|X|MJEOEBMA_18_48	SP(Sec/SPI)	GH29(18-392)							TC	0	1	gnl|X|MJEOEBMA_10	27174	28232	gnl|X|MJEOEBMA_10_25	-	DB=gnl|TC-DB|Q1D0J8|1.A.23.7.2;ID=gnl|X|MJEOEBMA_10_25	DB=gnl|TC-DB|Q1D0J8|1.A.23.7.2;ID=gnl|X|MJEOEBMA_10_25
gnl|X|MJEOEBMA_19_1	OTHER	CE19(56-378)							CAZyme	0	0	gnl|X|MJEOEBMA_10	28255	30912	gnl|X|MJEOEBMA_10_26	-	DB=GH13_26| GH13_26;ID=gnl|X|MJEOEBMA_10_26	DB=GH13_26| GH13_26;ID=gnl|X|MJEOEBMA_10_26
gnl|X|MJEOEBMA_19_25	OTHER	GH109(2-132)							CAZyme	4	0	gnl|X|MJEOEBMA_10	30916	32739	gnl|X|MJEOEBMA_10_27	-	DB=GH13_10|CBM48| GH13_10;ID=gnl|X|MJEOEBMA_10_27	DB=GH13_10|CBM48| GH13_10;ID=gnl|X|MJEOEBMA_10_27
gnl|X|MJEOEBMA_2_110	OTHER	GH1(5-444)						CGC17
gnl|X|MJEOEBMA_2_111	OTHER	GT1_e105							CAZyme	0	7	gnl|X|MJEOEBMA_10	51503	60238	gnl|X|MJEOEBMA_10_49	-	DB=GH94|GT84| GH94| GT84;ID=gnl|X|MJEOEBMA_10_49	DB=GH94|GT84| GH94| GT84;ID=gnl|X|MJEOEBMA_10_49
gnl|X|MJEOEBMA_2_14	OTHER	GT4_e38							TC	2	0	gnl|X|MJEOEBMA_10	60328	61194	gnl|X|MJEOEBMA_10_50	-	DB=gnl|TC-DB|B8HSD7|9.B.126.2.6;ID=gnl|X|MJEOEBMA_10_50	DB=gnl|TC-DB|B8HSD7|9.B.126.2.6;ID=gnl|X|MJEOEBMA_10_50
gnl|X|MJEOEBMA_2_15	OTHER	GT4(179-312)							null	null	null	gnl|X|MJEOEBMA_10	61477	62016	gnl|X|MJEOEBMA_10_51	+	;ID=gnl|X|MJEOEBMA_10_51
gnl|X|MJEOEBMA_2_25	OTHER	GT9(92-316)							null	null	null	gnl|X|MJEOEBMA_10	62174	63835	gnl|X|MJEOEBMA_10_52	+	;ID=gnl|X|MJEOEBMA_10_52
gnl|X|MJEOEBMA_2_26	OTHER	GT4(193-305)							CAZyme	14	2	gnl|X|MJEOEBMA_10	64025	65863	gnl|X|MJEOEBMA_10_53	-	DB= GH9|GH9;ID=gnl|X|MJEOEBMA_10_53	DB= GH9|GH9;ID=gnl|X|MJEOEBMA_10_53
gnl|X|MJEOEBMA_2_46	OTHER	CE9(8-389)						CGC18
gnl|X|MJEOEBMA_2_57	SP(Sec/SPI)	GH73(36-163)							CAZyme	2	null	gnl|X|MJEOEBMA_11	13380	16067	gnl|X|MJEOEBMA_11_14	-	DB= GH116|GH116;ID=gnl|X|MJEOEBMA_11_14	DB= GH116|GH116;ID=gnl|X|MJEOEBMA_11_14
gnl|X|MJEOEBMA_2_70	OTHER	GT2(49-269)							null	null	null	gnl|X|MJEOEBMA_11	16118	16882	gnl|X|MJEOEBMA_11_15	-	;ID=gnl|X|MJEOEBMA_11_15
gnl|X|MJEOEBMA_2_71	OTHER	GT2(13-151)							null	null	null	gnl|X|MJEOEBMA_11	16993	20508	gnl|X|MJEOEBMA_11_16	-	;ID=gnl|X|MJEOEBMA_11_16
gnl|X|MJEOEBMA_2_74	OTHER	GT2(53-190)							TC	13	2	gnl|X|MJEOEBMA_11	20606	22258	gnl|X|MJEOEBMA_11_17	-	DB=gnl|TC-DB|Q83XH1|3.A.1.121.4;ID=gnl|X|MJEOEBMA_11_17	DB=gnl|TC-DB|Q83XH1|3.A.1.121.4;ID=gnl|X|MJEOEBMA_11_17
gnl|X|MJEOEBMA_2_76	OTHER	GT4_e3311						CGC19
gnl|X|MJEOEBMA_20_7	OTHER	GH63(427-868)							TC	2	13	gnl|X|MJEOEBMA_11	36143	37432	gnl|X|MJEOEBMA_11_31	-	DB=gnl|TC-DB|P37643|2.A.1.6.10;ID=gnl|X|MJEOEBMA_11_31	DB=gnl|TC-DB|P37643|2.A.1.6.10;ID=gnl|X|MJEOEBMA_11_31
gnl|X|MJEOEBMA_21_16	OTHER	CBM67(153-346)+GH78(373-884)							null	null	null	gnl|X|MJEOEBMA_11	37747	37941	gnl|X|MJEOEBMA_11_32	+	;ID=gnl|X|MJEOEBMA_11_32
gnl|X|MJEOEBMA_21_26	SP(Sec/SPI)	GH20(164-479)							null	null	null	gnl|X|MJEOEBMA_11	38137	38595	gnl|X|MJEOEBMA_11_33	+	;ID=gnl|X|MJEOEBMA_11_33
gnl|X|MJEOEBMA_21_36	OTHER	GH109(4-192)							CAZyme	2	2	gnl|X|MJEOEBMA_11	38645	39976	gnl|X|MJEOEBMA_11_34	-	DB=GH109;ID=gnl|X|MJEOEBMA_11_34	DB=GH109;ID=gnl|X|MJEOEBMA_11_34
gnl|X|MJEOEBMA_21_9	SP(Sec/SPI)	GH172(268-508)							null	null	null	gnl|X|MJEOEBMA_11	40011	40802	gnl|X|MJEOEBMA_11_35	-	;ID=gnl|X|MJEOEBMA_11_35
gnl|X|MJEOEBMA_23_10	SP(Sec/SPI)	CE14(45-160)							null	null	null	gnl|X|MJEOEBMA_11	41086	41358	gnl|X|MJEOEBMA_11_36	-	;ID=gnl|X|MJEOEBMA_11_36
gnl|X|MJEOEBMA_23_15	OTHER	CE1(35-281)							TC	1	2	gnl|X|MJEOEBMA_11	41682	43154	gnl|X|MJEOEBMA_11_37	+	DB=gnl|TC-DB|Q5KYD1|2.A.17.1.7;ID=gnl|X|MJEOEBMA_11_37	DB=gnl|TC-DB|Q5KYD1|2.A.17.1.7;ID=gnl|X|MJEOEBMA_11_37
gnl|X|MJEOEBMA_23_16	OTHER	CE1(82-242)							null	null	null	gnl|X|MJEOEBMA_11	43265	44197	gnl|X|MJEOEBMA_11_38	+	;ID=gnl|X|MJEOEBMA_11_38
gnl|X|MJEOEBMA_23_21	OTHER	AA3(5-581)							CAZyme	0	1	gnl|X|MJEOEBMA_11	44259	46481	gnl|X|MJEOEBMA_11_39	+	DB=GH78|CBM32;ID=gnl|X|MJEOEBMA_11_39	DB=GH78|CBM32;ID=gnl|X|MJEOEBMA_11_39
gnl|X|MJEOEBMA_23_28	OTHER	GT35(178-503)							CAZyme	2	0	gnl|X|MJEOEBMA_11	46516	48483	gnl|X|MJEOEBMA_11_40	+	DB=GH127| GH127;ID=gnl|X|MJEOEBMA_11_40	DB=GH127| GH127;ID=gnl|X|MJEOEBMA_11_40
gnl|X|MJEOEBMA_24_21	OTHER	GH18(133-425)+CE4(509-617)+GT2(801-1027)							null	null	null	gnl|X|MJEOEBMA_11	48493	51108	gnl|X|MJEOEBMA_11_41	-	;ID=gnl|X|MJEOEBMA_11_41
gnl|X|MJEOEBMA_24_38	OTHER	GT28(192-349)							null	null	null	gnl|X|MJEOEBMA_11	51299	52948	gnl|X|MJEOEBMA_11_42	-	;ID=gnl|X|MJEOEBMA_11_42
gnl|X|MJEOEBMA_25_46	TAT(Tat/SPI)	GT2(7-164)							CAZyme	0	2	gnl|X|MJEOEBMA_11	53105	54847	gnl|X|MJEOEBMA_11_43	-	DB=GH27| CBM51|CE0|CBM51| GH27;ID=gnl|X|MJEOEBMA_11_43	DB=GH27| CBM51|CE0|CBM51| GH27;ID=gnl|X|MJEOEBMA_11_43
gnl|X|MJEOEBMA_25_47	OTHER	GH5_36(41-345)							TC	0	0	gnl|X|MJEOEBMA_11	54853	56382	gnl|X|MJEOEBMA_11_44	-	DB=gnl|TC-DB|Q8A8X0|8.A.46.2.1;ID=gnl|X|MJEOEBMA_11_44	DB=gnl|TC-DB|Q8A8X0|8.A.46.2.1;ID=gnl|X|MJEOEBMA_11_44
gnl|X|MJEOEBMA_26_18	OTHER	GH106(218-527)							TC	1	0	gnl|X|MJEOEBMA_11	56393	59575	gnl|X|MJEOEBMA_11_45	-	DB=gnl|TC-DB|Q8A8X1|1.B.14.6.13;ID=gnl|X|MJEOEBMA_11_45	DB=gnl|TC-DB|Q8A8X1|1.B.14.6.13;ID=gnl|X|MJEOEBMA_11_45
gnl|X|MJEOEBMA_26_20	SP(Sec/SPI)	GT2							null	null	null	gnl|X|MJEOEBMA_11	60692	61096	gnl|X|MJEOEBMA_11_46	+	;ID=gnl|X|MJEOEBMA_11_46
gnl|X|MJEOEBMA_26_22	SP(Sec/SPI)	CE1(56-286)							TC	3	1	gnl|X|MJEOEBMA_11	61133	62782	gnl|X|MJEOEBMA_11_47	+	DB=gnl|TC-DB|Q8AAV7|2.A.21.3.19;ID=gnl|X|MJEOEBMA_11_47	DB=gnl|TC-DB|Q8AAV7|2.A.21.3.19;ID=gnl|X|MJEOEBMA_11_47
gnl|X|MJEOEBMA_26_23	OTHER	GH3(84-303)						CGC20
gnl|X|MJEOEBMA_27_21	OTHER	GT4_e1153							TC	0	7	gnl|X|MJEOEBMA_11	79314	81563	gnl|X|MJEOEBMA_11_59	-	DB=gnl|TC-DB|P42658|8.A.51.1.1;ID=gnl|X|MJEOEBMA_11_59	DB=gnl|TC-DB|P42658|8.A.51.1.1;ID=gnl|X|MJEOEBMA_11_59
gnl|X|MJEOEBMA_27_22	OTHER	GT4_e83							CAZyme	null	0	gnl|X|MJEOEBMA_11	82030	84336	gnl|X|MJEOEBMA_11_60	+	DB=GH36| GH36;ID=gnl|X|MJEOEBMA_11_60	DB=GH36| GH36;ID=gnl|X|MJEOEBMA_11_60
gnl|X|MJEOEBMA_27_30	SP(Sec/SPI)	GT51(56-233)						CGC21
gnl|X|MJEOEBMA_27_31	OTHER	CE1(29-275)							CAZyme	1	8	gnl|X|MJEOEBMA_12	24137	25462	gnl|X|MJEOEBMA_12_23	+	DB=GH29| GH29;ID=gnl|X|MJEOEBMA_12_23	DB=GH29| GH29;ID=gnl|X|MJEOEBMA_12_23
gnl|X|MJEOEBMA_27_38	OTHER	GT4(197-351)							null	null	null	gnl|X|MJEOEBMA_12	25517	25654	gnl|X|MJEOEBMA_12_24	-	;ID=gnl|X|MJEOEBMA_12_24
gnl|X|MJEOEBMA_28_19	OTHER	GH109(2-147)							TC	4	1	gnl|X|MJEOEBMA_12	25883	27046	gnl|X|MJEOEBMA_12_25	+	DB=gnl|TC-DB|Q9KN48|3.A.23.1.1;ID=gnl|X|MJEOEBMA_12_25	DB=gnl|TC-DB|Q9KN48|3.A.23.1.1;ID=gnl|X|MJEOEBMA_12_25
gnl|X|MJEOEBMA_28_43	OTHER	GH109(33-440)						CGC22
gnl|X|MJEOEBMA_29_37	OTHER	CBM48(43-127)+GH13_9(198-497)							CAZyme	1	null	gnl|X|MJEOEBMA_13	1279	2763	gnl|X|MJEOEBMA_13_5	+	DB= CE11|CE11;ID=gnl|X|MJEOEBMA_13_5	DB= CE11|CE11;ID=gnl|X|MJEOEBMA_13_5
gnl|X|MJEOEBMA_29_40	OTHER	GT5(3-468)							null	null	null	gnl|X|MJEOEBMA_13	2841	3707	gnl|X|MJEOEBMA_13_6	+	;ID=gnl|X|MJEOEBMA_13_6
gnl|X|MJEOEBMA_3_105	SP(Sec/SPI)	GH3(92-313)							TC	0	1	gnl|X|MJEOEBMA_13	3688	4329	gnl|X|MJEOEBMA_13_7	+	DB=gnl|TC-DB|O30489|3.A.1.132.1;ID=gnl|X|MJEOEBMA_13_7	DB=gnl|TC-DB|O30489|3.A.1.132.1;ID=gnl|X|MJEOEBMA_13_7
gnl|X|MJEOEBMA_3_107	LIPO(Sec/SPII)	GH144(52-479)							TC	1	0	gnl|X|MJEOEBMA_13	4431	5648	gnl|X|MJEOEBMA_13_8	-	DB=gnl|TC-DB|P11024|3.D.2.3.1;ID=gnl|X|MJEOEBMA_13_8	DB=gnl|TC-DB|P11024|3.D.2.3.1;ID=gnl|X|MJEOEBMA_13_8
gnl|X|MJEOEBMA_3_108	LIPO(Sec/SPII)	GH144(44-448)							null	null	null	gnl|X|MJEOEBMA_13	5730	6143	gnl|X|MJEOEBMA_13_9	-	;ID=gnl|X|MJEOEBMA_13_9
gnl|X|MJEOEBMA_3_109	LIPO(Sec/SPII)	GH144(146-551)							TC	0	1	gnl|X|MJEOEBMA_13	6239	8344	gnl|X|MJEOEBMA_13_10	+	DB=gnl|TC-DB|Q7A3E6|3.A.3.5.19;ID=gnl|X|MJEOEBMA_13_10	DB=gnl|TC-DB|Q7A3E6|3.A.3.5.19;ID=gnl|X|MJEOEBMA_13_10
gnl|X|MJEOEBMA_3_18	OTHER	GH16_e73							TC	10	0	gnl|X|MJEOEBMA_13	8366	10270	gnl|X|MJEOEBMA_13_11	+	DB=gnl|TC-DB|Q5EAK4|2.A.16.2.2;ID=gnl|X|MJEOEBMA_13_11	DB=gnl|TC-DB|Q5EAK4|2.A.16.2.2;ID=gnl|X|MJEOEBMA_13_11
gnl|X|MJEOEBMA_3_36	OTHER	GT51(54-220)						CGC23
gnl|X|MJEOEBMA_3_43	OTHER	GH25(58-233)							TC	0	7	gnl|X|MJEOEBMA_14	17919	18929	gnl|X|MJEOEBMA_14_19	-	DB=gnl|TC-DB|P26904|3.A.1.5.2;ID=gnl|X|MJEOEBMA_14_19	DB=gnl|TC-DB|P26904|3.A.1.5.2;ID=gnl|X|MJEOEBMA_14_19
gnl|X|MJEOEBMA_3_59	LIPO(Sec/SPII)	CE9(9-363)							CAZyme	6	0	gnl|X|MJEOEBMA_14	19138	20322	gnl|X|MJEOEBMA_14_20	-	DB=GT2;ID=gnl|X|MJEOEBMA_14_20	DB=GT2;ID=gnl|X|MJEOEBMA_14_20
gnl|X|MJEOEBMA_3_64	OTHER	GT2(4-191)						CGC24
gnl|X|MJEOEBMA_30_35	OTHER	GT2(8-128)							CAZyme	2	6	gnl|X|MJEOEBMA_14	27304	30840	gnl|X|MJEOEBMA_14_27	+	DB=CBM32| CBM32;ID=gnl|X|MJEOEBMA_14_27	DB=CBM32| CBM32;ID=gnl|X|MJEOEBMA_14_27
gnl|X|MJEOEBMA_30_38	OTHER	GT4_e2815							null	null	null	gnl|X|MJEOEBMA_14	30850	31272	gnl|X|MJEOEBMA_14_28	-	;ID=gnl|X|MJEOEBMA_14_28
gnl|X|MJEOEBMA_31_13	LIPO(Sec/SPII)	GH171(46-398)							null	null	null	gnl|X|MJEOEBMA_14	31300	31704	gnl|X|MJEOEBMA_14_29	-	;ID=gnl|X|MJEOEBMA_14_29
gnl|X|MJEOEBMA_31_36	SP(Sec/SPI)	GH35(33-347)							TC	13	2	gnl|X|MJEOEBMA_14	31844	33049	gnl|X|MJEOEBMA_14_30	+	DB=gnl|TC-DB|P02982|2.A.1.2.4;ID=gnl|X|MJEOEBMA_14_30	DB=gnl|TC-DB|P02982|2.A.1.2.4;ID=gnl|X|MJEOEBMA_14_30
gnl|X|MJEOEBMA_32_12	SP(Sec/SPI)	GH29(31-335)						CGC25
gnl|X|MJEOEBMA_32_41	OTHER	GH95(104-834)							CAZyme	0	6	gnl|X|MJEOEBMA_15	13424	14983	gnl|X|MJEOEBMA_15_13	+	DB=GH32| GH32;ID=gnl|X|MJEOEBMA_15_13	DB=GH32| GH32;ID=gnl|X|MJEOEBMA_15_13
gnl|X|MJEOEBMA_34_18	OTHER	CBM51(409-533)							TC	7	0	gnl|X|MJEOEBMA_15	15005	16333	gnl|X|MJEOEBMA_15_14	+	DB=gnl|TC-DB|P0AGF4|2.A.1.1.3;ID=gnl|X|MJEOEBMA_15_14	DB=gnl|TC-DB|P0AGF4|2.A.1.1.3;ID=gnl|X|MJEOEBMA_15_14
gnl|X|MJEOEBMA_34_39	OTHER	GT35(176-474)						CGC26
gnl|X|MJEOEBMA_36_10	SP(Sec/SPI)	GH36(229-696)							TC	1	7	gnl|X|MJEOEBMA_15	23126	24514	gnl|X|MJEOEBMA_15_22	+	DB=gnl|TC-DB|A1S5F2|2.A.2.3.6;ID=gnl|X|MJEOEBMA_15_22	DB=gnl|TC-DB|A1S5F2|2.A.2.3.6;ID=gnl|X|MJEOEBMA_15_22
gnl|X|MJEOEBMA_36_11	SP(Sec/SPI)	GH20(162-512)							null	null	null	gnl|X|MJEOEBMA_15	24554	27484	gnl|X|MJEOEBMA_15_23	-	;ID=gnl|X|MJEOEBMA_15_23
gnl|X|MJEOEBMA_36_12	SP(Sec/SPI)	GH29(37-363)							CAZyme	7	1	gnl|X|MJEOEBMA_15	27646	29076	gnl|X|MJEOEBMA_15_24	+	DB=GH125| GH125;ID=gnl|X|MJEOEBMA_15_24	DB=GH125| GH125;ID=gnl|X|MJEOEBMA_15_24
gnl|X|MJEOEBMA_36_17	SP(Sec/SPI)	CE19(491-781)						CGC27
gnl|X|MJEOEBMA_36_20	OTHER	GH172(99-379)							TC	2	8	gnl|X|MJEOEBMA_16	39532	40833	gnl|X|MJEOEBMA_16_42	+	DB=gnl|TC-DB|A9WGR7|2.A.1.24.3;ID=gnl|X|MJEOEBMA_16_42	DB=gnl|TC-DB|A9WGR7|2.A.1.24.3;ID=gnl|X|MJEOEBMA_16_42
gnl|X|MJEOEBMA_36_21	SP(Sec/SPI)	GH32(122-415)							null	null	null	gnl|X|MJEOEBMA_16	40918	41781	gnl|X|MJEOEBMA_16_43	+	;ID=gnl|X|MJEOEBMA_16_43
gnl|X|MJEOEBMA_36_22	OTHER	GH9(119-588)							null	null	null	gnl|X|MJEOEBMA_16	41890	42351	gnl|X|MJEOEBMA_16_44	-	;ID=gnl|X|MJEOEBMA_16_44
gnl|X|MJEOEBMA_37_1	SP(Sec/SPI)	GH2(50-537)							CAZyme	0	2	gnl|X|MJEOEBMA_16	42381	43142	gnl|X|MJEOEBMA_16_45	-	DB=GT2;ID=gnl|X|MJEOEBMA_16_45	DB=GT2;ID=gnl|X|MJEOEBMA_16_45
gnl|X|MJEOEBMA_37_27	OTHER	GH109_e2							TC	0	0	gnl|X|MJEOEBMA_16	43149	44975	gnl|X|MJEOEBMA_16_46	-	DB=gnl|TC-DB|P73239|3.A.1.106.14;ID=gnl|X|MJEOEBMA_16_46	DB=gnl|TC-DB|P73239|3.A.1.106.14;ID=gnl|X|MJEOEBMA_16_46
gnl|X|MJEOEBMA_37_35	TAT(Tat/SPI)	GH109(33-190)							CAZyme	5	0	gnl|X|MJEOEBMA_16	45085	46230	gnl|X|MJEOEBMA_16_47	+	DB=GT9;ID=gnl|X|MJEOEBMA_16_47	DB=GT9;ID=gnl|X|MJEOEBMA_16_47
gnl|X|MJEOEBMA_37_36	OTHER	GH29(68-429)						CGC28
gnl|X|MJEOEBMA_38_11	OTHER	GT4(190-344)							CAZyme	1	5	gnl|X|MJEOEBMA_16	51812	52903	gnl|X|MJEOEBMA_16_53	+	DB=GT4;ID=gnl|X|MJEOEBMA_16_53	DB=GT4;ID=gnl|X|MJEOEBMA_16_53
gnl|X|MJEOEBMA_38_13	OTHER	GT2(7-166)							null	null	null	gnl|X|MJEOEBMA_16	52900	54204	gnl|X|MJEOEBMA_16_54	+	;ID=gnl|X|MJEOEBMA_16_54
gnl|X|MJEOEBMA_38_18	OTHER	GH109(2-151)							CAZyme	0	1	gnl|X|MJEOEBMA_16	54201	55001	gnl|X|MJEOEBMA_16_55	-	DB=GT2;ID=gnl|X|MJEOEBMA_16_55	DB=GT2;ID=gnl|X|MJEOEBMA_16_55
gnl|X|MJEOEBMA_38_23	OTHER	GT2(10-172)							CAZyme	0	0	gnl|X|MJEOEBMA_16	55040	56143	gnl|X|MJEOEBMA_16_56	-	DB=GT4;ID=gnl|X|MJEOEBMA_16_56	DB=GT4;ID=gnl|X|MJEOEBMA_16_56
gnl|X|MJEOEBMA_38_3	LIPO(Sec/SPII)	CE3(105-242)							TC	1	0	gnl|X|MJEOEBMA_16	56642	57397	gnl|X|MJEOEBMA_16_57	+	DB=gnl|TC-DB|G0CIY2|9.B.18.1.1;ID=gnl|X|MJEOEBMA_16_57	DB=gnl|TC-DB|G0CIY2|9.B.18.1.1;ID=gnl|X|MJEOEBMA_16_57
gnl|X|MJEOEBMA_38_7	OTHER	AA3(2-503)							null	null	null	gnl|X|MJEOEBMA_16	57398	58939	gnl|X|MJEOEBMA_16_58	-	;ID=gnl|X|MJEOEBMA_16_58
gnl|X|MJEOEBMA_38_9	OTHER	GT4(187-338)							CAZyme	5	1	gnl|X|MJEOEBMA_16	59011	62370	gnl|X|MJEOEBMA_16_59	-	DB=GH13_16| GH13_16;ID=gnl|X|MJEOEBMA_16_59	DB=GH13_16| GH13_16;ID=gnl|X|MJEOEBMA_16_59
gnl|X|MJEOEBMA_39_14	OTHER	GH92(229-690)						CGC29
gnl|X|MJEOEBMA_39_15	SP(Sec/SPI)	GH89(62-722)							CAZyme	0	6	gnl|X|MJEOEBMA_18	42442	44376	gnl|X|MJEOEBMA_18_38	-	DB= GH63|GH63;ID=gnl|X|MJEOEBMA_18_38	DB= GH63|GH63;ID=gnl|X|MJEOEBMA_18_38
gnl|X|MJEOEBMA_4_1	LIPO(Sec/SPII)	GH97(34-625)							CAZyme	1	0	gnl|X|MJEOEBMA_18	44410	46569	gnl|X|MJEOEBMA_18_39	-	DB=GH95| GH95;ID=gnl|X|MJEOEBMA_18_39	DB=GH95| GH95;ID=gnl|X|MJEOEBMA_18_39
gnl|X|MJEOEBMA_4_17	TAT(Tat/SPI)	GH109(61-464)							null	null	null	gnl|X|MJEOEBMA_18	46647	48227	gnl|X|MJEOEBMA_18_40	-	;ID=gnl|X|MJEOEBMA_18_40
gnl|X|MJEOEBMA_4_18	SP(Sec/SPI)	GH92(272-759)							TC	3	1	gnl|X|MJEOEBMA_18	48238	51600	gnl|X|MJEOEBMA_18_41	-	DB=gnl|TC-DB|Q45780|1.B.14.6.1;ID=gnl|X|MJEOEBMA_18_41	DB=gnl|TC-DB|Q45780|1.B.14.6.1;ID=gnl|X|MJEOEBMA_18_41
gnl|X|MJEOEBMA_4_19	SP(Sec/SPI)	GH29(15-375)						CGC30
gnl|X|MJEOEBMA_4_28	LIPO(Sec/SPII)	GH137(80-318)							TC	1	3	gnl|X|MJEOEBMA_18	55140	56156	gnl|X|MJEOEBMA_18_45	-	DB=gnl|TC-DB|H8I779|3.A.1.132.8;ID=gnl|X|MJEOEBMA_18_45	DB=gnl|TC-DB|H8I779|3.A.1.132.8;ID=gnl|X|MJEOEBMA_18_45
gnl|X|MJEOEBMA_4_29	SP(Sec/SPI)	GH142(41-526)							null	null	null	gnl|X|MJEOEBMA_18	56163	57026	gnl|X|MJEOEBMA_18_46	-	;ID=gnl|X|MJEOEBMA_18_46
gnl|X|MJEOEBMA_4_30	SP(Sec/SPI)	GH95(301-727)							CAZyme	0	1	gnl|X|MJEOEBMA_18	57446	60997	gnl|X|MJEOEBMA_18_47	-	DB= GH116|GH116;ID=gnl|X|MJEOEBMA_18_47	DB= GH116|GH116;ID=gnl|X|MJEOEBMA_18_47
gnl|X|MJEOEBMA_4_31	SP(Sec/SPI)	GH29(26-365)							CAZyme	null	0	gnl|X|MJEOEBMA_18	61091	62626	gnl|X|MJEOEBMA_18_48	-	DB=GH29| GH29;ID=gnl|X|MJEOEBMA_18_48	DB=GH29| GH29;ID=gnl|X|MJEOEBMA_18_48
gnl|X|MJEOEBMA_4_32	SP(Sec/SPI)	GH92(230-678)						CGC31
gnl|X|MJEOEBMA_4_33	SP(Sec/SPI)	GH92(295-776)							TC	0	null	gnl|X|MJEOEBMA_21	1596	4706	gnl|X|MJEOEBMA_21_3	+	DB=gnl|TC-DB|Q93TH9|1.B.14.6.2;ID=gnl|X|MJEOEBMA_21_3	DB=gnl|TC-DB|Q93TH9|1.B.14.6.2;ID=gnl|X|MJEOEBMA_21_3
gnl|X|MJEOEBMA_4_34	SP(Sec/SPI)	GH95(24-772)							TC	2	0	gnl|X|MJEOEBMA_21	4741	6315	gnl|X|MJEOEBMA_21_4	+	DB=gnl|TC-DB|Q8A0N7|8.A.46.2.2;ID=gnl|X|MJEOEBMA_21_4	DB=gnl|TC-DB|Q8A0N7|8.A.46.2.2;ID=gnl|X|MJEOEBMA_21_4
gnl|X|MJEOEBMA_4_37	SP(Sec/SPI)	CBM67(177-341)+GH78(369-886)							TF	1	0	gnl|X|MJEOEBMA_21	6618	7232	gnl|X|MJEOEBMA_21_5	+	DB=DBD-Pfam|GerE;ID=gnl|X|MJEOEBMA_21_5	DB=DBD-Pfam|GerE;ID=gnl|X|MJEOEBMA_21_5
gnl|X|MJEOEBMA_4_39	SP(Sec/SPI)	CBM9(60-226)							STP	0	1	gnl|X|MJEOEBMA_21	7329	8531	gnl|X|MJEOEBMA_21_6	+	DB=STP|FecR;ID=gnl|X|MJEOEBMA_21_6	DB=STP|FecR;ID=gnl|X|MJEOEBMA_21_6
gnl|X|MJEOEBMA_4_45	TAT(Tat/SPI)	GH78(279-560)							TC	1	2	gnl|X|MJEOEBMA_21	8713	12213	gnl|X|MJEOEBMA_21_7	+	DB=gnl|TC-DB|Q45780|1.B.14.6.1;ID=gnl|X|MJEOEBMA_21_7	DB=gnl|TC-DB|Q45780|1.B.14.6.1;ID=gnl|X|MJEOEBMA_21_7
gnl|X|MJEOEBMA_4_69	OTHER	GT4_e2614							null	null	null	gnl|X|MJEOEBMA_21	12225	13937	gnl|X|MJEOEBMA_21_8	+	;ID=gnl|X|MJEOEBMA_21_8
gnl|X|MJEOEBMA_41_9	OTHER	GT19(4-361)							CAZyme	6	1	gnl|X|MJEOEBMA_21	13989	15689	gnl|X|MJEOEBMA_21_9	+	DB=GH172;ID=gnl|X|MJEOEBMA_21_9	DB=GH172;ID=gnl|X|MJEOEBMA_21_9
gnl|X|MJEOEBMA_43_10	OTHER	GH109(2-150)						CGC32
gnl|X|MJEOEBMA_43_6	OTHER	GT4(192-337)							CAZyme	1	6	gnl|X|MJEOEBMA_21	22190	24982	gnl|X|MJEOEBMA_21_16	+	DB=GH78| GH78|CBM67;ID=gnl|X|MJEOEBMA_21_16	DB=GH78| GH78|CBM67;ID=gnl|X|MJEOEBMA_21_16
gnl|X|MJEOEBMA_44_10	OTHER	CBM51(929-1063)							null	null	null	gnl|X|MJEOEBMA_21	24996	26093	gnl|X|MJEOEBMA_21_17	-	;ID=gnl|X|MJEOEBMA_21_17
gnl|X|MJEOEBMA_44_11	SP(Sec/SPI)	GH95(92-586)							TC	4	1	gnl|X|MJEOEBMA_21	26090	27370	gnl|X|MJEOEBMA_21_18	-	DB=gnl|TC-DB|A1S4V0|2.A.1.7.9;ID=gnl|X|MJEOEBMA_21_18	DB=gnl|TC-DB|A1S4V0|2.A.1.7.9;ID=gnl|X|MJEOEBMA_21_18
gnl|X|MJEOEBMA_44_12	SP(Sec/SPI)	GH35(35-355)						CGC33
gnl|X|MJEOEBMA_44_17	SP(Sec/SPI)	GH20(155-470)							TC	0	4	gnl|X|MJEOEBMA_21	30836	34660	gnl|X|MJEOEBMA_21_23	+	DB=gnl|TC-DB|Q93TH9|1.B.14.6.2;ID=gnl|X|MJEOEBMA_21_23	DB=gnl|TC-DB|Q93TH9|1.B.14.6.2;ID=gnl|X|MJEOEBMA_21_23
gnl|X|MJEOEBMA_44_9	SP(Sec/SPI)	CE20(43-290)							TC	1	0	gnl|X|MJEOEBMA_21	34695	36464	gnl|X|MJEOEBMA_21_24	+	DB=gnl|TC-DB|Q8A8X0|8.A.46.2.1;ID=gnl|X|MJEOEBMA_21_24	DB=gnl|TC-DB|Q8A8X0|8.A.46.2.1;ID=gnl|X|MJEOEBMA_21_24
gnl|X|MJEOEBMA_45_10	OTHER	GH36_e56							null	null	null	gnl|X|MJEOEBMA_21	36546	39002	gnl|X|MJEOEBMA_21_25	+	;ID=gnl|X|MJEOEBMA_21_25
gnl|X|MJEOEBMA_46_1	OTHER	GH151(16-132)							CAZyme	9	1	gnl|X|MJEOEBMA_21	39009	41072	gnl|X|MJEOEBMA_21_26	+	DB= GH20|GH20;ID=gnl|X|MJEOEBMA_21_26	DB= GH20|GH20;ID=gnl|X|MJEOEBMA_21_26
gnl|X|MJEOEBMA_48_1	SP(Sec/SPI)	GH51(219-493)						CGC34
gnl|X|MJEOEBMA_48_18	LIPO(Sec/SPII)	AA12(41-414)							TC	0	8	gnl|X|MJEOEBMA_22	51384	52403	gnl|X|MJEOEBMA_22_53	+	DB=gnl|TC-DB|Q74FY6|5.B.3.1.1;ID=gnl|X|MJEOEBMA_22_53	DB=gnl|TC-DB|Q74FY6|5.B.3.1.1;ID=gnl|X|MJEOEBMA_22_53
gnl|X|MJEOEBMA_48_21	OTHER	GH109(38-193)							CAZyme	1	0	gnl|X|MJEOEBMA_22	52493	54376	gnl|X|MJEOEBMA_22_54	+	DB= GH63|GH63;ID=gnl|X|MJEOEBMA_22_54	DB= GH63|GH63;ID=gnl|X|MJEOEBMA_22_54
gnl|X|MJEOEBMA_49_1	LIPO(Sec/SPII)	GH151(90-209)							null	null	null	gnl|X|MJEOEBMA_22	54520	55563	gnl|X|MJEOEBMA_22_55	-	;ID=gnl|X|MJEOEBMA_22_55
gnl|X|MJEOEBMA_49_12	SP(Sec/SPI)	GH2(22-807)							TC	null	1	gnl|X|MJEOEBMA_22	55591	57693	gnl|X|MJEOEBMA_22_56	-	DB=gnl|TC-DB|P23865|9.B.174.1.2;ID=gnl|X|MJEOEBMA_22_56	DB=gnl|TC-DB|P23865|9.B.174.1.2;ID=gnl|X|MJEOEBMA_22_56
gnl|X|MJEOEBMA_49_4	LIPO(Sec/SPII)	CBM67(164-337)+GH78(360-876)						CGC35
gnl|X|MJEOEBMA_5_15	OTHER	GT14(3-245)							CAZyme	1	13	gnl|X|MJEOEBMA_23	36608	38263	gnl|X|MJEOEBMA_23_28	-	DB= GT35|GT35;ID=gnl|X|MJEOEBMA_23_28	DB= GT35|GT35;ID=gnl|X|MJEOEBMA_23_28
gnl|X|MJEOEBMA_5_2	OTHER	GT2(8-130)							null	null	null	gnl|X|MJEOEBMA_23	38299	39282	gnl|X|MJEOEBMA_23_29	-	;ID=gnl|X|MJEOEBMA_23_29
gnl|X|MJEOEBMA_51_19	OTHER	GH37(42-521)							TC	3	1	gnl|X|MJEOEBMA_23	39403	41307	gnl|X|MJEOEBMA_23_30	+	DB=gnl|TC-DB|Q89K67|2.A.55.2.6;ID=gnl|X|MJEOEBMA_23_30	DB=gnl|TC-DB|Q89K67|2.A.55.2.6;ID=gnl|X|MJEOEBMA_23_30
gnl|X|MJEOEBMA_51_24	OTHER	GH65(316-652)						CGC36
gnl|X|MJEOEBMA_53_13	SP(Sec/SPI)	CBM51(394-519)							TC	1	8	gnl|X|MJEOEBMA_24	37498	38778	gnl|X|MJEOEBMA_24_35	+	DB=gnl|TC-DB|Q8F4J3|9.B.146.1.3;ID=gnl|X|MJEOEBMA_24_35	DB=gnl|TC-DB|Q8F4J3|9.B.146.1.3;ID=gnl|X|MJEOEBMA_24_35
gnl|X|MJEOEBMA_53_3	SP(Sec/SPI)	GH23(78-202)							null	null	null	gnl|X|MJEOEBMA_24	38805	40145	gnl|X|MJEOEBMA_24_36	+	;ID=gnl|X|MJEOEBMA_24_36
gnl|X|MJEOEBMA_53_5	SP(Sec/SPI)	GH92(250-740)							TC	0	1	gnl|X|MJEOEBMA_24	40229	41479	gnl|X|MJEOEBMA_24_37	+	DB=gnl|TC-DB|P07373|2.A.103.1.3;ID=gnl|X|MJEOEBMA_24_37	DB=gnl|TC-DB|P07373|2.A.103.1.3;ID=gnl|X|MJEOEBMA_24_37
gnl|X|MJEOEBMA_54_24	LIPO(Sec/SPII)	GH146(235-561)							CAZyme	8	0	gnl|X|MJEOEBMA_24	41603	42694	gnl|X|MJEOEBMA_24_38	+	DB= GT28|GT28;ID=gnl|X|MJEOEBMA_24_38	DB= GT28|GT28;ID=gnl|X|MJEOEBMA_24_38
gnl|X|MJEOEBMA_54_5	OTHER	CE4(64-183)						CGC37
gnl|X|MJEOEBMA_57_11	OTHER	AA7(36-459)							CAZyme	0	4	gnl|X|MJEOEBMA_27	21298	22536	gnl|X|MJEOEBMA_27_21	+	DB=GT4;ID=gnl|X|MJEOEBMA_27_21	DB=GT4;ID=gnl|X|MJEOEBMA_27_21
gnl|X|MJEOEBMA_57_2	OTHER	GT83(84-370)							CAZyme	0	0	gnl|X|MJEOEBMA_27	22542	23666	gnl|X|MJEOEBMA_27_22	+	DB=GT4;ID=gnl|X|MJEOEBMA_27_22	DB=GT4;ID=gnl|X|MJEOEBMA_27_22
gnl|X|MJEOEBMA_57_5	TAT(Tat/SPI)	GH109(40-190)							TC	6	0	gnl|X|MJEOEBMA_27	23647	24336	gnl|X|MJEOEBMA_27_23	-	DB=gnl|TC-DB|O32169|3.A.1.24.2;ID=gnl|X|MJEOEBMA_27_23	DB=gnl|TC-DB|O32169|3.A.1.24.2;ID=gnl|X|MJEOEBMA_27_23
gnl|X|MJEOEBMA_57_9	OTHER	GH38(44-192)						CGC38
gnl|X|MJEOEBMA_58_15	OTHER	GT83(36-388)							CAZyme	2	7	gnl|X|MJEOEBMA_27	40515	41651	gnl|X|MJEOEBMA_27_38	-	DB= GT4|GT4;ID=gnl|X|MJEOEBMA_27_38	DB= GT4|GT4;ID=gnl|X|MJEOEBMA_27_38
gnl|X|MJEOEBMA_59_18	LIPO(Sec/SPII)	GH20(158-518)							null	null	null	gnl|X|MJEOEBMA_27	41712	42989	gnl|X|MJEOEBMA_27_39	+	;ID=gnl|X|MJEOEBMA_27_39
gnl|X|MJEOEBMA_59_22	OTHER	CE14(7-112)							null	null	null	gnl|X|MJEOEBMA_27	43144	45339	gnl|X|MJEOEBMA_27_40	+	;ID=gnl|X|MJEOEBMA_27_40
gnl|X|MJEOEBMA_6_10	OTHER	GT5(6-228)							TC	0	2	gnl|X|MJEOEBMA_27	45711	46832	gnl|X|MJEOEBMA_27_41	+	DB=gnl|TC-DB|Q11NP8|1.B.66.1.2;ID=gnl|X|MJEOEBMA_27_41	DB=gnl|TC-DB|Q11NP8|1.B.66.1.2;ID=gnl|X|MJEOEBMA_27_41
gnl|X|MJEOEBMA_6_103	SP(Sec/SPI)	GH29(34-353)							TC	2	0	gnl|X|MJEOEBMA_27	46894	48456	gnl|X|MJEOEBMA_27_42	+	DB=gnl|TC-DB|O28528|1.A.11.2.7;ID=gnl|X|MJEOEBMA_27_42	DB=gnl|TC-DB|O28528|1.A.11.2.7;ID=gnl|X|MJEOEBMA_27_42
gnl|X|MJEOEBMA_6_109	SP(Sec/SPI)	GH33(29-371)							null	null	null	gnl|X|MJEOEBMA_27	48808	49020	gnl|X|MJEOEBMA_27_43	+	;ID=gnl|X|MJEOEBMA_27_43
gnl|X|MJEOEBMA_6_110	OTHER	GH29(26-358)							null	null	null	gnl|X|MJEOEBMA_27	49114	49803	gnl|X|MJEOEBMA_27_44	-	;ID=gnl|X|MJEOEBMA_27_44
gnl|X|MJEOEBMA_6_112	OTHER	GH109(45-195)							TC	null	2	gnl|X|MJEOEBMA_27	49899	52412	gnl|X|MJEOEBMA_27_45	-	DB=gnl|TC-DB|Q9FI56|3.A.9.1.2;ID=gnl|X|MJEOEBMA_27_45	DB=gnl|TC-DB|Q9FI56|3.A.9.1.2;ID=gnl|X|MJEOEBMA_27_45
gnl|X|MJEOEBMA_6_40	SP(Sec/SPI)	GH26(28-307)						CGC39
gnl|X|MJEOEBMA_6_41	SP(Sec/SPI)	GH30(309-654)							CAZyme	0	9	gnl|X|MJEOEBMA_29	36811	38754	gnl|X|MJEOEBMA_29_37	-	DB= GH13_9| CBM48|CBM48|GH13_9;ID=gnl|X|MJEOEBMA_29_37	DB= GH13_9| CBM48|CBM48|GH13_9;ID=gnl|X|MJEOEBMA_29_37
gnl|X|MJEOEBMA_6_42	LIPO(Sec/SPII)	GH51(22-512)							TC	1	0	gnl|X|MJEOEBMA_29	38826	40223	gnl|X|MJEOEBMA_29_38	-	DB=gnl|TC-DB|Q8EEC4|2.A.2.6.3;ID=gnl|X|MJEOEBMA_29_38	DB=gnl|TC-DB|Q8EEC4|2.A.2.6.3;ID=gnl|X|MJEOEBMA_29_38
gnl|X|MJEOEBMA_6_59	LIPO(Sec/SPII)	GH130(7-348)							null	null	null	gnl|X|MJEOEBMA_29	40242	41516	gnl|X|MJEOEBMA_29_39	-	;ID=gnl|X|MJEOEBMA_29_39
gnl|X|MJEOEBMA_6_90	SP(Sec/SPI)	GH116(501-776)							CAZyme	0	1	gnl|X|MJEOEBMA_29	41540	42952	gnl|X|MJEOEBMA_29_40	-	DB=GT5| GT5;ID=gnl|X|MJEOEBMA_29_40	DB=GT5| GT5;ID=gnl|X|MJEOEBMA_29_40
gnl|X|MJEOEBMA_6_92	SP(Sec/SPI)	GH29(22-338)							TC	null	0	gnl|X|MJEOEBMA_29	43098	44573	gnl|X|MJEOEBMA_29_41	+	DB=gnl|TC-DB|A1S297|2.A.1.7.11;ID=gnl|X|MJEOEBMA_29_41	DB=gnl|TC-DB|A1S297|2.A.1.7.11;ID=gnl|X|MJEOEBMA_29_41
gnl|X|MJEOEBMA_6_93	SP(Sec/SPI)	GH36(174-453)						CGC40
gnl|X|MJEOEBMA_6_94	OTHER	GH172(314-546)							CAZyme	2	7	gnl|X|MJEOEBMA_31	13420	14631	gnl|X|MJEOEBMA_31_13	+	DB= GH171|GH171;ID=gnl|X|MJEOEBMA_31_13	DB= GH171|GH171;ID=gnl|X|MJEOEBMA_31_13
gnl|X|MJEOEBMA_6_95	SP(Sec/SPI)	GH172(97-392)							null	null	null	gnl|X|MJEOEBMA_31	14719	15762	gnl|X|MJEOEBMA_31_14	+	;ID=gnl|X|MJEOEBMA_31_14
gnl|X|MJEOEBMA_6_98	LIPO(Sec/SPII)	CE19(88-413)							null	null	null	gnl|X|MJEOEBMA_31	15763	16338	gnl|X|MJEOEBMA_31_15	-	;ID=gnl|X|MJEOEBMA_31_15
gnl|X|MJEOEBMA_60_2	SP(Sec/SPI)	GH3(100-323)							TC	3	2	gnl|X|MJEOEBMA_31	16420	17007	gnl|X|MJEOEBMA_31_16	-	DB=gnl|TC-DB|V6HIG4|1.A.78.2.2;ID=gnl|X|MJEOEBMA_31_16	DB=gnl|TC-DB|V6HIG4|1.A.78.2.2;ID=gnl|X|MJEOEBMA_31_16
gnl|X|MJEOEBMA_62_13	OTHER	GH77(259-906)						CGC41
gnl|X|MJEOEBMA_65_8	SP(Sec/SPI)	GH29(14-328)							CAZyme	2	7	gnl|X|MJEOEBMA_32	14412	15863	gnl|X|MJEOEBMA_32_12	+	DB=GH29| GH29;ID=gnl|X|MJEOEBMA_32_12	DB=GH29| GH29;ID=gnl|X|MJEOEBMA_32_12
gnl|X|MJEOEBMA_68_6	SP(Sec/SPI)	GH172(113-369)							STP	1	0	gnl|X|MJEOEBMA_32	15931	17502	gnl|X|MJEOEBMA_32_13	+	DB=STP|Pyr_redox_2;ID=gnl|X|MJEOEBMA_32_13	DB=STP|Pyr_redox_2;ID=gnl|X|MJEOEBMA_32_13
gnl|X|MJEOEBMA_68_9	TAT(Tat/SPI)	GH116(442-809)							null	null	null	gnl|X|MJEOEBMA_32	17567	19060	gnl|X|MJEOEBMA_32_14	+	;ID=gnl|X|MJEOEBMA_32_14
gnl|X|MJEOEBMA_69_12	OTHER	GT4(213-361)							TC	10	2	gnl|X|MJEOEBMA_32	19094	19822	gnl|X|MJEOEBMA_32_15	+	DB=gnl|TC-DB|D0JBC9|1.A.8.2.9;ID=gnl|X|MJEOEBMA_32_15	DB=gnl|TC-DB|D0JBC9|1.A.8.2.9;ID=gnl|X|MJEOEBMA_32_15
gnl|X|MJEOEBMA_69_14	OTHER	GT4(157-297)						CGC42
gnl|X|MJEOEBMA_69_17	OTHER	GT4(209-316)							CAZyme	0	10	gnl|X|MJEOEBMA_34	17890	19506	gnl|X|MJEOEBMA_34_18	-	DB=CBM51;ID=gnl|X|MJEOEBMA_34_18	DB=CBM51;ID=gnl|X|MJEOEBMA_34_18
gnl|X|MJEOEBMA_69_3	OTHER	GT2(5-220)							TC	2	0	gnl|X|MJEOEBMA_34	19607	20953	gnl|X|MJEOEBMA_34_19	-	DB=gnl|TC-DB|P96710|2.A.1.1.55;ID=gnl|X|MJEOEBMA_34_19	DB=gnl|TC-DB|P96710|2.A.1.1.55;ID=gnl|X|MJEOEBMA_34_19
gnl|X|MJEOEBMA_69_4	OTHER	GT4(213-360)							null	null	null	gnl|X|MJEOEBMA_34	21103	22497	gnl|X|MJEOEBMA_34_20	+	;ID=gnl|X|MJEOEBMA_34_20
gnl|X|MJEOEBMA_69_5	OTHER	GT4(232-371)							null	null	null	gnl|X|MJEOEBMA_34	22531	23568	gnl|X|MJEOEBMA_34_21	-	;ID=gnl|X|MJEOEBMA_34_21
gnl|X|MJEOEBMA_69_7	OTHER	GT4_e2572							TC	0	2	gnl|X|MJEOEBMA_34	23814	24146	gnl|X|MJEOEBMA_34_22	+	DB=gnl|TC-DB|O07549|3.A.1.106.8;ID=gnl|X|MJEOEBMA_34_22	DB=gnl|TC-DB|O07549|3.A.1.106.8;ID=gnl|X|MJEOEBMA_34_22
gnl|X|MJEOEBMA_7_118	OTHER	GH13(27-300)							TC	11	0	gnl|X|MJEOEBMA_34	24164	26692	gnl|X|MJEOEBMA_34_23	+	DB=gnl|TC-DB|Q72RN5|3.A.3.4.2;ID=gnl|X|MJEOEBMA_34_23	DB=gnl|TC-DB|Q72RN5|3.A.3.4.2;ID=gnl|X|MJEOEBMA_34_23
gnl|X|MJEOEBMA_7_128	SP(Sec/SPI)	GT9(63-320)						CGC43
gnl|X|MJEOEBMA_7_139	OTHER	GT2(12-142)							TC	0	11	gnl|X|MJEOEBMA_34	38171	38947	gnl|X|MJEOEBMA_34_35	-	DB=gnl|TC-DB|Q0SFA1|3.A.1.27.4;ID=gnl|X|MJEOEBMA_34_35	DB=gnl|TC-DB|Q0SFA1|3.A.1.27.4;ID=gnl|X|MJEOEBMA_34_35
gnl|X|MJEOEBMA_7_44	SP(Sec/SPI)	AA12(56-442)							TC	2	0	gnl|X|MJEOEBMA_34	38959	39729	gnl|X|MJEOEBMA_34_36	-	DB=gnl|TC-DB|A4PCH7|3.A.1.27.1;ID=gnl|X|MJEOEBMA_34_36	DB=gnl|TC-DB|A4PCH7|3.A.1.27.1;ID=gnl|X|MJEOEBMA_34_36
gnl|X|MJEOEBMA_7_67	OTHER	GT9(70-314)							null	null	null	gnl|X|MJEOEBMA_34	39907	40731	gnl|X|MJEOEBMA_34_37	+	;ID=gnl|X|MJEOEBMA_34_37
gnl|X|MJEOEBMA_72_10	OTHER	GT4(211-359)							null	null	null	gnl|X|MJEOEBMA_34	40778	41617	gnl|X|MJEOEBMA_34_38	+	;ID=gnl|X|MJEOEBMA_34_38
gnl|X|MJEOEBMA_73_13	SP(Sec/SPI)	CBM6(998-1116)							CAZyme	null	2	gnl|X|MJEOEBMA_34	41614	43278	gnl|X|MJEOEBMA_34_39	-	DB= GT35|GT35;ID=gnl|X|MJEOEBMA_34_39	DB= GT35|GT35;ID=gnl|X|MJEOEBMA_34_39
gnl|X|MJEOEBMA_73_6	SP(Sec/SPI)	GH163(207-479)						CGC44
gnl|X|MJEOEBMA_73_9	OTHER	GH29(51-368)							TC	0	6	gnl|X|MJEOEBMA_36	22712	23344	gnl|X|MJEOEBMA_36_19	-	DB=gnl|TC-DB|D4M3V2|3.A.1.147.4;ID=gnl|X|MJEOEBMA_36_19	DB=gnl|TC-DB|D4M3V2|3.A.1.147.4;ID=gnl|X|MJEOEBMA_36_19
gnl|X|MJEOEBMA_74_4	SP(Sec/SPI)	CE20(99-228)+CE20(403-531)							CAZyme	0	0	gnl|X|MJEOEBMA_36	23430	24626	gnl|X|MJEOEBMA_36_20	+	DB= GH172|GH172;ID=gnl|X|MJEOEBMA_36_20	DB= GH172|GH172;ID=gnl|X|MJEOEBMA_36_20
gnl|X|MJEOEBMA_75_3	TAT(Tat/SPI)	AA1(69-490)							CAZyme	0	0	gnl|X|MJEOEBMA_36	24647	26290	gnl|X|MJEOEBMA_36_21	+	DB=GH32| GH32;ID=gnl|X|MJEOEBMA_36_21	DB=GH32| GH32;ID=gnl|X|MJEOEBMA_36_21
gnl|X|MJEOEBMA_8_57	OTHER	GH23(90-222)							CAZyme	null	0	gnl|X|MJEOEBMA_36	26413	28920	gnl|X|MJEOEBMA_36_22	+	DB= GH9|CE0|GH9;ID=gnl|X|MJEOEBMA_36_22	DB= GH9|CE0|GH9;ID=gnl|X|MJEOEBMA_36_22
gnl|X|MJEOEBMA_80_4	OTHER	AA3(5-577)						CGC45
gnl|X|MJEOEBMA_82_15	OTHER	CE4(122-247)							CAZyme	0	5	gnl|X|MJEOEBMA_37	34702	36060	gnl|X|MJEOEBMA_37_35	-	DB=GH109;ID=gnl|X|MJEOEBMA_37_35	DB=GH109;ID=gnl|X|MJEOEBMA_37_35
gnl|X|MJEOEBMA_82_2	SP(Sec/SPI)	GH5_13(50-307)							CAZyme	1	0	gnl|X|MJEOEBMA_37	36095	37675	gnl|X|MJEOEBMA_37_36	-	DB=GH29| GH29;ID=gnl|X|MJEOEBMA_37_36	DB=GH29| GH29;ID=gnl|X|MJEOEBMA_37_36
gnl|X|MJEOEBMA_83_5	SP(Sec/SPI)	GH95(351-792)							TF	0	0	gnl|X|MJEOEBMA_37	37985	39037	gnl|X|MJEOEBMA_37_37	+	DB=DBD-Pfam|LacI,DBD-SUPERFAMILY|0036955;ID=gnl|X|MJEOEBMA_37_37	DB=DBD-Pfam|LacI,DBD-SUPERFAMILY|0036955;ID=gnl|X|MJEOEBMA_37_37
gnl|X|MJEOEBMA_84_7	TAT(Tat/SPI)	CE20(128-378)							TC	null	1	gnl|X|MJEOEBMA_37	39055	40122	gnl|X|MJEOEBMA_37_38	-	DB=gnl|TC-DB|P63144|8.A.5.1.3;ID=gnl|X|MJEOEBMA_37_38	DB=gnl|TC-DB|P63144|8.A.5.1.3;ID=gnl|X|MJEOEBMA_37_38
gnl|X|MJEOEBMA_84_9	OTHER	GH109(41-198)						CGC46
gnl|X|MJEOEBMA_86_15	LIPO(Sec/SPII)	GT83(12-235)							TC	0	null	gnl|X|MJEOEBMA_38	134	910	gnl|X|MJEOEBMA_38_1	-	DB=gnl|TC-DB|O59180|8.A.21.2.1;ID=gnl|X|MJEOEBMA_38_1	DB=gnl|TC-DB|O59180|8.A.21.2.1;ID=gnl|X|MJEOEBMA_38_1
gnl|X|MJEOEBMA_89_5	OTHER	GT20(268-737)							TC	0	0	gnl|X|MJEOEBMA_38	922	2202	gnl|X|MJEOEBMA_38_2	-	DB=gnl|TC-DB|O59179|8.A.21.2.1;ID=gnl|X|MJEOEBMA_38_2	DB=gnl|TC-DB|O59179|8.A.21.2.1;ID=gnl|X|MJEOEBMA_38_2
gnl|X|MJEOEBMA_9_18	OTHER	GT2(25-192)							CAZyme	5	0	gnl|X|MJEOEBMA_38	2302	3048	gnl|X|MJEOEBMA_38_3	-	DB=CE3;ID=gnl|X|MJEOEBMA_38_3	DB=CE3;ID=gnl|X|MJEOEBMA_38_3
gnl|X|MJEOEBMA_9_27	OTHER	GH130(52-363)						CGC47
gnl|X|MJEOEBMA_95_3	SP(Sec/SPI)	GH13(56-332)							CAZyme	1	5	gnl|X|MJEOEBMA_38	12805	13965	gnl|X|MJEOEBMA_38_9	-	DB=GT4;ID=gnl|X|MJEOEBMA_38_9	DB=GT4;ID=gnl|X|MJEOEBMA_38_9
gnl|X|MJEOEBMA_98_11	OTHER	GH27(73-315)							null	null	null	gnl|X|MJEOEBMA_38	13984	15900	gnl|X|MJEOEBMA_38_10	-	;ID=gnl|X|MJEOEBMA_38_10
									CAZyme	1	1	gnl|X|MJEOEBMA_38	15955	17082	gnl|X|MJEOEBMA_38_11	-	DB=GT4;ID=gnl|X|MJEOEBMA_38_11	DB=GT4;ID=gnl|X|MJEOEBMA_38_11
									null	null	null	gnl|X|MJEOEBMA_38	17085	18461	gnl|X|MJEOEBMA_38_12	-	;ID=gnl|X|MJEOEBMA_38_12
									CAZyme	1	1	gnl|X|MJEOEBMA_38	18476	19501	gnl|X|MJEOEBMA_38_13	-	DB=GT2;ID=gnl|X|MJEOEBMA_38_13	DB=GT2;ID=gnl|X|MJEOEBMA_38_13
									null	null	null	gnl|X|MJEOEBMA_38	19868	20650	gnl|X|MJEOEBMA_38_14	+	;ID=gnl|X|MJEOEBMA_38_14
									TC	0	1	gnl|X|MJEOEBMA_38	20693	23050	gnl|X|MJEOEBMA_38_15	+	DB=gnl|TC-DB|Q45409|8.A.3.3.3;ID=gnl|X|MJEOEBMA_38_15	DB=gnl|TC-DB|Q45409|8.A.3.3.3;ID=gnl|X|MJEOEBMA_38_15
									TC	1	0	gnl|X|MJEOEBMA_38	23310	24593	gnl|X|MJEOEBMA_38_16	+	DB=gnl|TC-DB|P0AAA7|2.A.66.2.3;ID=gnl|X|MJEOEBMA_38_16	DB=gnl|TC-DB|P0AAA7|2.A.66.2.3;ID=gnl|X|MJEOEBMA_38_16
									null	null	null	gnl|X|MJEOEBMA_38	24623	26509	gnl|X|MJEOEBMA_38_17	+	;ID=gnl|X|MJEOEBMA_38_17
									CAZyme	4	1	gnl|X|MJEOEBMA_38	26562	27575	gnl|X|MJEOEBMA_38_18	+	DB=GH109;ID=gnl|X|MJEOEBMA_38_18	DB=GH109;ID=gnl|X|MJEOEBMA_38_18
								CGC48
									CAZyme	2	4	gnl|X|MJEOEBMA_38	31158	32099	gnl|X|MJEOEBMA_38_23	+	DB=GT2| GT2;ID=gnl|X|MJEOEBMA_38_23	DB=GT2| GT2;ID=gnl|X|MJEOEBMA_38_23
									null	null	null	gnl|X|MJEOEBMA_38	32096	33070	gnl|X|MJEOEBMA_38_24	+	;ID=gnl|X|MJEOEBMA_38_24
									STP	0	1	gnl|X|MJEOEBMA_38	33070	34197	gnl|X|MJEOEBMA_38_25	+	DB=STP|Aminotran_1_2;ID=gnl|X|MJEOEBMA_38_25	DB=STP|Aminotran_1_2;ID=gnl|X|MJEOEBMA_38_25
									TC	null	2	gnl|X|MJEOEBMA_38	34213	35604	gnl|X|MJEOEBMA_38_26	+	DB=gnl|TC-DB|G0CIY2|9.B.18.1.1;ID=gnl|X|MJEOEBMA_38_26	DB=gnl|TC-DB|G0CIY2|9.B.18.1.1;ID=gnl|X|MJEOEBMA_38_26
								CGC49
									TC	0	null	gnl|X|MJEOEBMA_39	12105	12665	gnl|X|MJEOEBMA_39_11	+	DB=gnl|TC-DB|C6Y2I5|9.B.102.1.19;ID=gnl|X|MJEOEBMA_39_11	DB=gnl|TC-DB|C6Y2I5|9.B.102.1.19;ID=gnl|X|MJEOEBMA_39_11
									TC	1	0	gnl|X|MJEOEBMA_39	12672	13085	gnl|X|MJEOEBMA_39_12	+	DB=gnl|TC-DB|K4IG61|9.B.102.5.6;ID=gnl|X|MJEOEBMA_39_12	DB=gnl|TC-DB|K4IG61|9.B.102.5.6;ID=gnl|X|MJEOEBMA_39_12
									null	null	null	gnl|X|MJEOEBMA_39	13258	13647	gnl|X|MJEOEBMA_39_13	+	;ID=gnl|X|MJEOEBMA_39_13
									CAZyme	0	1	gnl|X|MJEOEBMA_39	13661	16936	gnl|X|MJEOEBMA_39_14	-	DB=GH92| GH92;ID=gnl|X|MJEOEBMA_39_14	DB=GH92| GH92;ID=gnl|X|MJEOEBMA_39_14
									CAZyme	1	0	gnl|X|MJEOEBMA_39	16970	19165	gnl|X|MJEOEBMA_39_15	-	DB= GH89|GH89;ID=gnl|X|MJEOEBMA_39_15	DB= GH89|GH89;ID=gnl|X|MJEOEBMA_39_15
									null	null	null	gnl|X|MJEOEBMA_39	19276	20856	gnl|X|MJEOEBMA_39_16	-	;ID=gnl|X|MJEOEBMA_39_16
									TC	null	1	gnl|X|MJEOEBMA_39	20866	24252	gnl|X|MJEOEBMA_39_17	-	DB=gnl|TC-DB|Q45780|1.B.14.6.1;ID=gnl|X|MJEOEBMA_39_17	DB=gnl|TC-DB|Q45780|1.B.14.6.1;ID=gnl|X|MJEOEBMA_39_17
								CGC50
									CAZyme	2	null	gnl|X|MJEOEBMA_41	4450	5613	gnl|X|MJEOEBMA_41_9	-	DB=GT19| GT19;ID=gnl|X|MJEOEBMA_41_9	DB=GT19| GT19;ID=gnl|X|MJEOEBMA_41_9
									null	null	null	gnl|X|MJEOEBMA_41	5625	5924	gnl|X|MJEOEBMA_41_10	-	;ID=gnl|X|MJEOEBMA_41_10
									null	null	null	gnl|X|MJEOEBMA_41	5921	6799	gnl|X|MJEOEBMA_41_11	-	;ID=gnl|X|MJEOEBMA_41_11
									TC	5	2	gnl|X|MJEOEBMA_41	6847	7728	gnl|X|MJEOEBMA_41_12	+	DB=gnl|TC-DB|P50005|3.A.2.1.5;ID=gnl|X|MJEOEBMA_41_12	DB=gnl|TC-DB|P50005|3.A.2.1.5;ID=gnl|X|MJEOEBMA_41_12
								CGC51
									CAZyme	0	7	gnl|X|MJEOEBMA_44	15444	18641	gnl|X|MJEOEBMA_44_10	-	DB=CBM51;ID=gnl|X|MJEOEBMA_44_10	DB=CBM51;ID=gnl|X|MJEOEBMA_44_10
									CAZyme	0	0	gnl|X|MJEOEBMA_44	18741	21506	gnl|X|MJEOEBMA_44_11	-	DB=GH95;ID=gnl|X|MJEOEBMA_44_11	DB=GH95;ID=gnl|X|MJEOEBMA_44_11
									CAZyme	0	0	gnl|X|MJEOEBMA_44	21568	23430	gnl|X|MJEOEBMA_44_12	-	DB= GH35|GH35;ID=gnl|X|MJEOEBMA_44_12	DB= GH35|GH35;ID=gnl|X|MJEOEBMA_44_12
									TC	0	0	gnl|X|MJEOEBMA_44	23612	25144	gnl|X|MJEOEBMA_44_13	-	DB=gnl|TC-DB|C6Y217|8.A.46.1.3;ID=gnl|X|MJEOEBMA_44_13	DB=gnl|TC-DB|C6Y217|8.A.46.1.3;ID=gnl|X|MJEOEBMA_44_13
									TC	2	0	gnl|X|MJEOEBMA_44	25171	28530	gnl|X|MJEOEBMA_44_14	-	DB=gnl|TC-DB|Q45780|1.B.14.6.1;ID=gnl|X|MJEOEBMA_44_14	DB=gnl|TC-DB|Q45780|1.B.14.6.1;ID=gnl|X|MJEOEBMA_44_14
									STP	1	0	gnl|X|MJEOEBMA_44	28663	29847	gnl|X|MJEOEBMA_44_15	-	DB=STP|FecR;ID=gnl|X|MJEOEBMA_44_15	DB=STP|FecR;ID=gnl|X|MJEOEBMA_44_15
									TF	0	1	gnl|X|MJEOEBMA_44	29928	30536	gnl|X|MJEOEBMA_44_16	-	DB=DBD-Pfam|GerE;ID=gnl|X|MJEOEBMA_44_16	DB=DBD-Pfam|GerE;ID=gnl|X|MJEOEBMA_44_16
									CAZyme	null	2	gnl|X|MJEOEBMA_44	30708	32738	gnl|X|MJEOEBMA_44_17	-	DB= GH20|GH20;ID=gnl|X|MJEOEBMA_44_17	DB= GH20|GH20;ID=gnl|X|MJEOEBMA_44_17
								CGC52
									TC	0	null	gnl|X|MJEOEBMA_45	6626	7312	gnl|X|MJEOEBMA_45_9	+	DB=gnl|TC-DB|Q9ZUA5|2.A.89.1.2;ID=gnl|X|MJEOEBMA_45_9	DB=gnl|TC-DB|Q9ZUA5|2.A.89.1.2;ID=gnl|X|MJEOEBMA_45_9
									CAZyme	15	0	gnl|X|MJEOEBMA_45	7762	9438	gnl|X|MJEOEBMA_45_10	+	DB=GH36;ID=gnl|X|MJEOEBMA_45_10	DB=GH36;ID=gnl|X|MJEOEBMA_45_10
								CGC53
									CAZyme	0	null	gnl|X|MJEOEBMA_48	255	2153	gnl|X|MJEOEBMA_48_1	-	DB=GH51|CBM66| GH51;ID=gnl|X|MJEOEBMA_48_1	DB=GH51|CBM66| GH51;ID=gnl|X|MJEOEBMA_48_1
									TC	15	0	gnl|X|MJEOEBMA_48	2339	2776	gnl|X|MJEOEBMA_48_2	-	DB=gnl|TC-DB|N1WTL5|9.A.55.1.9;ID=gnl|X|MJEOEBMA_48_2	DB=gnl|TC-DB|N1WTL5|9.A.55.1.9;ID=gnl|X|MJEOEBMA_48_2
								CGC54
									TC	1	5	gnl|X|MJEOEBMA_49	13499	14707	gnl|X|MJEOEBMA_49_10	-	DB=gnl|TC-DB|I7FD23|2.A.1.2.97;ID=gnl|X|MJEOEBMA_49_10	DB=gnl|TC-DB|I7FD23|2.A.1.2.97;ID=gnl|X|MJEOEBMA_49_10
									TF	0	0	gnl|X|MJEOEBMA_49	14910	15968	gnl|X|MJEOEBMA_49_11	-	DB=DBD-SUPERFAMILY|0043095;ID=gnl|X|MJEOEBMA_49_11	DB=DBD-SUPERFAMILY|0043095;ID=gnl|X|MJEOEBMA_49_11
									CAZyme	0	1	gnl|X|MJEOEBMA_49	16081	18729	gnl|X|MJEOEBMA_49_12	-	DB=GH2| GH2;ID=gnl|X|MJEOEBMA_49_12	DB=GH2| GH2;ID=gnl|X|MJEOEBMA_49_12
									TC	2	0	gnl|X|MJEOEBMA_49	18871	20133	gnl|X|MJEOEBMA_49_13	+	DB=gnl|TC-DB|Q89YS8|2.A.1.7.18;ID=gnl|X|MJEOEBMA_49_13	DB=gnl|TC-DB|Q89YS8|2.A.1.7.18;ID=gnl|X|MJEOEBMA_49_13
									null	null	null	gnl|X|MJEOEBMA_49	20134	20994	gnl|X|MJEOEBMA_49_14	+	;ID=gnl|X|MJEOEBMA_49_14
									null	null	null	gnl|X|MJEOEBMA_49	21004	21564	gnl|X|MJEOEBMA_49_15	-	;ID=gnl|X|MJEOEBMA_49_15
									TC	0	2	gnl|X|MJEOEBMA_49	21697	23199	gnl|X|MJEOEBMA_49_16	-	DB=gnl|TC-DB|F9ZC67|8.A.46.1.2;ID=gnl|X|MJEOEBMA_49_16	DB=gnl|TC-DB|F9ZC67|8.A.46.1.2;ID=gnl|X|MJEOEBMA_49_16
									TC	null	0	gnl|X|MJEOEBMA_49	23240	26575	gnl|X|MJEOEBMA_49_17	-	DB=gnl|TC-DB|Q45780|1.B.14.6.1;ID=gnl|X|MJEOEBMA_49_17	DB=gnl|TC-DB|Q45780|1.B.14.6.1;ID=gnl|X|MJEOEBMA_49_17
								CGC55
									CAZyme	2	9	gnl|X|MJEOEBMA_51	15942	17519	gnl|X|MJEOEBMA_51_19	-	DB=GH37| GH37;ID=gnl|X|MJEOEBMA_51_19	DB=GH37| GH37;ID=gnl|X|MJEOEBMA_51_19
									null	null	null	gnl|X|MJEOEBMA_51	17646	18467	gnl|X|MJEOEBMA_51_20	-	;ID=gnl|X|MJEOEBMA_51_20
									null	null	null	gnl|X|MJEOEBMA_51	18544	20094	gnl|X|MJEOEBMA_51_21	-	;ID=gnl|X|MJEOEBMA_51_21
									TC	1	2	gnl|X|MJEOEBMA_51	20113	21054	gnl|X|MJEOEBMA_51_22	-	DB=gnl|TC-DB|C6VUI6|9.B.153.3.12;ID=gnl|X|MJEOEBMA_51_22	DB=gnl|TC-DB|C6VUI6|9.B.153.3.12;ID=gnl|X|MJEOEBMA_51_22
									null	null	null	gnl|X|MJEOEBMA_51	21283	21852	gnl|X|MJEOEBMA_51_23	-	;ID=gnl|X|MJEOEBMA_51_23
									CAZyme	null	1	gnl|X|MJEOEBMA_51	21876	23930	gnl|X|MJEOEBMA_51_24	-	DB= GH65|GH65;ID=gnl|X|MJEOEBMA_51_24	DB= GH65|GH65;ID=gnl|X|MJEOEBMA_51_24
								CGC56
									CAZyme	1	null	gnl|X|MJEOEBMA_53	1219	2055	gnl|X|MJEOEBMA_53_3	+	DB=GH23;ID=gnl|X|MJEOEBMA_53_3	DB=GH23;ID=gnl|X|MJEOEBMA_53_3
									null	null	null	gnl|X|MJEOEBMA_53	2156	2725	gnl|X|MJEOEBMA_53_4	+	;ID=gnl|X|MJEOEBMA_53_4
									CAZyme	2	1	gnl|X|MJEOEBMA_53	2787	5051	gnl|X|MJEOEBMA_53_5	+	DB=GH92| GH92;ID=gnl|X|MJEOEBMA_53_5	DB=GH92| GH92;ID=gnl|X|MJEOEBMA_53_5
									null	null	null	gnl|X|MJEOEBMA_53	5143	6153	gnl|X|MJEOEBMA_53_6	+	;ID=gnl|X|MJEOEBMA_53_6
									null	null	null	gnl|X|MJEOEBMA_53	6266	7894	gnl|X|MJEOEBMA_53_7	-	;ID=gnl|X|MJEOEBMA_53_7
									TC	4	2	gnl|X|MJEOEBMA_53	7913	11587	gnl|X|MJEOEBMA_53_8	-	DB=gnl|TC-DB|Q93TH9|1.B.14.6.2;ID=gnl|X|MJEOEBMA_53_8	DB=gnl|TC-DB|Q93TH9|1.B.14.6.2;ID=gnl|X|MJEOEBMA_53_8
								CGC57
									TC	0	17	gnl|X|MJEOEBMA_54	17790	18725	gnl|X|MJEOEBMA_54_23	-	DB=gnl|TC-DB|P42332|3.A.1.131.1;ID=gnl|X|MJEOEBMA_54_23	DB=gnl|TC-DB|P42332|3.A.1.131.1;ID=gnl|X|MJEOEBMA_54_23
									CAZyme	null	0	gnl|X|MJEOEBMA_54	18740	20848	gnl|X|MJEOEBMA_54_24	-	DB=GH146|CBM13;ID=gnl|X|MJEOEBMA_54_24	DB=GH146|CBM13;ID=gnl|X|MJEOEBMA_54_24
								CGC58
									CAZyme	2	3	gnl|X|MJEOEBMA_62	12792	15539	gnl|X|MJEOEBMA_62_13	-	DB= GH77|GH77|CBM20;ID=gnl|X|MJEOEBMA_62_13	DB= GH77|GH77|CBM20;ID=gnl|X|MJEOEBMA_62_13
									null	null	null	gnl|X|MJEOEBMA_62	15654	15809	gnl|X|MJEOEBMA_62_14	+	;ID=gnl|X|MJEOEBMA_62_14
									null	null	null	gnl|X|MJEOEBMA_62	15930	16127	gnl|X|MJEOEBMA_62_15	-	;ID=gnl|X|MJEOEBMA_62_15
									TC	null	2	gnl|X|MJEOEBMA_62	16398	18305	gnl|X|MJEOEBMA_62_16	-	DB=gnl|TC-DB|P0A6Y8|1.A.33.1.2;ID=gnl|X|MJEOEBMA_62_16	DB=gnl|TC-DB|P0A6Y8|1.A.33.1.2;ID=gnl|X|MJEOEBMA_62_16
								CGC59
									TC	0	null	gnl|X|MJEOEBMA_68	446	4156	gnl|X|MJEOEBMA_68_2	+	DB=gnl|TC-DB|Q93TH9|1.B.14.6.2;ID=gnl|X|MJEOEBMA_68_2	DB=gnl|TC-DB|Q93TH9|1.B.14.6.2;ID=gnl|X|MJEOEBMA_68_2
									TC	2	0	gnl|X|MJEOEBMA_68	4210	5820	gnl|X|MJEOEBMA_68_3	+	DB=gnl|TC-DB|Q8A8X0|8.A.46.2.1;ID=gnl|X|MJEOEBMA_68_3	DB=gnl|TC-DB|Q8A8X0|8.A.46.2.1;ID=gnl|X|MJEOEBMA_68_3
									TF	1	0	gnl|X|MJEOEBMA_68	6033	7073	gnl|X|MJEOEBMA_68_4	+	DB=DBD-Pfam|LacI,DBD-SUPERFAMILY|0044558;ID=gnl|X|MJEOEBMA_68_4	DB=DBD-Pfam|LacI,DBD-SUPERFAMILY|0044558;ID=gnl|X|MJEOEBMA_68_4
									null	null	null	gnl|X|MJEOEBMA_68	7127	8320	gnl|X|MJEOEBMA_68_5	+	;ID=gnl|X|MJEOEBMA_68_5
									CAZyme	2	2	gnl|X|MJEOEBMA_68	8356	9522	gnl|X|MJEOEBMA_68_6	+	DB= GH172|GH172;ID=gnl|X|MJEOEBMA_68_6	DB= GH172|GH172;ID=gnl|X|MJEOEBMA_68_6
									null	null	null	gnl|X|MJEOEBMA_68	9608	11380	gnl|X|MJEOEBMA_68_7	+	;ID=gnl|X|MJEOEBMA_68_7
									null	null	null	gnl|X|MJEOEBMA_68	11406	11690	gnl|X|MJEOEBMA_68_8	+	;ID=gnl|X|MJEOEBMA_68_8
									CAZyme	2	2	gnl|X|MJEOEBMA_68	11704	14340	gnl|X|MJEOEBMA_68_9	+	DB= GH116|GH116;ID=gnl|X|MJEOEBMA_68_9	DB= GH116|GH116;ID=gnl|X|MJEOEBMA_68_9
									null	null	null	gnl|X|MJEOEBMA_68	14337	14675	gnl|X|MJEOEBMA_68_10	+	;ID=gnl|X|MJEOEBMA_68_10
									null	null	null	gnl|X|MJEOEBMA_68	14686	15747	gnl|X|MJEOEBMA_68_11	+	;ID=gnl|X|MJEOEBMA_68_11
									TC	null	2	gnl|X|MJEOEBMA_68	15824	16936	gnl|X|MJEOEBMA_68_12	+	DB=gnl|TC-DB|O32095|2.A.86.1.8;ID=gnl|X|MJEOEBMA_68_12	DB=gnl|TC-DB|O32095|2.A.86.1.8;ID=gnl|X|MJEOEBMA_68_12
								CGC60
									TC	1	null	gnl|X|MJEOEBMA_72	5006	6394	gnl|X|MJEOEBMA_72_7	-	DB=gnl|TC-DB|A8ALD3|2.A.49.5.5;ID=gnl|X|MJEOEBMA_72_7	DB=gnl|TC-DB|A8ALD3|2.A.49.5.5;ID=gnl|X|MJEOEBMA_72_7
									null	null	null	gnl|X|MJEOEBMA_72	6707	8581	gnl|X|MJEOEBMA_72_8	+	;ID=gnl|X|MJEOEBMA_72_8
									TC	0	1	gnl|X|MJEOEBMA_72	8662	9576	gnl|X|MJEOEBMA_72_9	+	DB=gnl|TC-DB|P80874|8.A.5.1.4;ID=gnl|X|MJEOEBMA_72_9	DB=gnl|TC-DB|P80874|8.A.5.1.4;ID=gnl|X|MJEOEBMA_72_9
									CAZyme	null	0	gnl|X|MJEOEBMA_72	9567	10763	gnl|X|MJEOEBMA_72_10	-	DB=GT4;ID=gnl|X|MJEOEBMA_72_10	DB=GT4;ID=gnl|X|MJEOEBMA_72_10
								CGC61
									TC	1	null	gnl|X|MJEOEBMA_73	1	483	gnl|X|MJEOEBMA_73_1	+	DB=gnl|TC-DB|Q1M607|3.A.3.7.2;ID=gnl|X|MJEOEBMA_73_1	DB=gnl|TC-DB|Q1M607|3.A.3.7.2;ID=gnl|X|MJEOEBMA_73_1
									null	null	null	gnl|X|MJEOEBMA_73	518	1639	gnl|X|MJEOEBMA_73_2	+	;ID=gnl|X|MJEOEBMA_73_2
									TC	2	1	gnl|X|MJEOEBMA_73	1639	3339	gnl|X|MJEOEBMA_73_3	+	DB=gnl|TC-DB|Q93N33|2.A.21.9.2;ID=gnl|X|MJEOEBMA_73_3	DB=gnl|TC-DB|Q93N33|2.A.21.9.2;ID=gnl|X|MJEOEBMA_73_3
									null	null	null	gnl|X|MJEOEBMA_73	3358	3960	gnl|X|MJEOEBMA_73_4	-	;ID=gnl|X|MJEOEBMA_73_4
									null	null	null	gnl|X|MJEOEBMA_73	4040	4879	gnl|X|MJEOEBMA_73_5	-	;ID=gnl|X|MJEOEBMA_73_5
									CAZyme	0	2	gnl|X|MJEOEBMA_73	4913	6805	gnl|X|MJEOEBMA_73_6	-	DB=GH163| GH163;ID=gnl|X|MJEOEBMA_73_6	DB=GH163| GH163;ID=gnl|X|MJEOEBMA_73_6
									TC	1	0	gnl|X|MJEOEBMA_73	6860	8512	gnl|X|MJEOEBMA_73_7	-	DB=gnl|TC-DB|Q8AAV7|2.A.21.3.19;ID=gnl|X|MJEOEBMA_73_7	DB=gnl|TC-DB|Q8AAV7|2.A.21.3.19;ID=gnl|X|MJEOEBMA_73_7
									null	null	null	gnl|X|MJEOEBMA_73	8526	9746	gnl|X|MJEOEBMA_73_8	-	;ID=gnl|X|MJEOEBMA_73_8
									CAZyme	3	1	gnl|X|MJEOEBMA_73	9758	11149	gnl|X|MJEOEBMA_73_9	-	DB=GH29| GH29;ID=gnl|X|MJEOEBMA_73_9	DB=GH29| GH29;ID=gnl|X|MJEOEBMA_73_9
								CGC62
									CAZyme	1	null	gnl|X|MJEOEBMA_74	3071	5038	gnl|X|MJEOEBMA_74_4	+	DB=CE20| CE20;ID=gnl|X|MJEOEBMA_74_4	DB=CE20| CE20;ID=gnl|X|MJEOEBMA_74_4
									null	null	null	gnl|X|MJEOEBMA_74	5103	6299	gnl|X|MJEOEBMA_74_5	-	;ID=gnl|X|MJEOEBMA_74_5
									TC	null	1	gnl|X|MJEOEBMA_74	6340	7542	gnl|X|MJEOEBMA_74_6	-	DB=gnl|TC-DB|P76417|2.A.1.10.4;ID=gnl|X|MJEOEBMA_74_6	DB=gnl|TC-DB|P76417|2.A.1.10.4;ID=gnl|X|MJEOEBMA_74_6
								CGC63
									TC	1	null	gnl|X|MJEOEBMA_75	1	3060	gnl|X|MJEOEBMA_75_1	-	DB=gnl|TC-DB|Q1CZ65|2.A.6.3.7;ID=gnl|X|MJEOEBMA_75_1	DB=gnl|TC-DB|Q1CZ65|2.A.6.3.7;ID=gnl|X|MJEOEBMA_75_1
									null	null	null	gnl|X|MJEOEBMA_75	3070	4467	gnl|X|MJEOEBMA_75_2	-	;ID=gnl|X|MJEOEBMA_75_2
									CAZyme	0	1	gnl|X|MJEOEBMA_75	4544	6037	gnl|X|MJEOEBMA_75_3	-	DB=AA1;ID=gnl|X|MJEOEBMA_75_3	DB=AA1;ID=gnl|X|MJEOEBMA_75_3
									TC	2	0	gnl|X|MJEOEBMA_75	6070	7281	gnl|X|MJEOEBMA_75_4	-	DB=gnl|TC-DB|B2JBG5|2.A.1.59.2;ID=gnl|X|MJEOEBMA_75_4	DB=gnl|TC-DB|B2JBG5|2.A.1.59.2;ID=gnl|X|MJEOEBMA_75_4
									TF	1	0	gnl|X|MJEOEBMA_75	7671	8495	gnl|X|MJEOEBMA_75_5	-	DB=DBD-Pfam|HTH_AraC,DBD-SUPERFAMILY|0035607;ID=gnl|X|MJEOEBMA_75_5	DB=DBD-Pfam|HTH_AraC,DBD-SUPERFAMILY|0035607;ID=gnl|X|MJEOEBMA_75_5
									null	null	null	gnl|X|MJEOEBMA_75	8725	9348	gnl|X|MJEOEBMA_75_6	-	;ID=gnl|X|MJEOEBMA_75_6
									TC	0	2	gnl|X|MJEOEBMA_75	9531	11486	gnl|X|MJEOEBMA_75_7	-	DB=gnl|TC-DB|O30085|3.A.3.5.10;ID=gnl|X|MJEOEBMA_75_7	DB=gnl|TC-DB|O30085|3.A.3.5.10;ID=gnl|X|MJEOEBMA_75_7
									TC	0	0	gnl|X|MJEOEBMA_75	11667	12896	gnl|X|MJEOEBMA_75_8	-	DB=gnl|TC-DB|Q1DDM3|2.A.6.1.8;ID=gnl|X|MJEOEBMA_75_8	DB=gnl|TC-DB|Q1DDM3|2.A.6.1.8;ID=gnl|X|MJEOEBMA_75_8
									TC	1	0	gnl|X|MJEOEBMA_75	12899	14131	gnl|X|MJEOEBMA_75_9	-	DB=gnl|TC-DB|Q1DDM3|2.A.6.1.8;ID=gnl|X|MJEOEBMA_75_9	DB=gnl|TC-DB|Q1DDM3|2.A.6.1.8;ID=gnl|X|MJEOEBMA_75_9
									null	null	null	gnl|X|MJEOEBMA_75	14138	15385	gnl|X|MJEOEBMA_75_10	-	;ID=gnl|X|MJEOEBMA_75_10
									TC	null	1	gnl|X|MJEOEBMA_75	15389	16177	gnl|X|MJEOEBMA_75_11	-	DB=gnl|TC-DB|P38054|2.A.6.1.4;ID=gnl|X|MJEOEBMA_75_11	DB=gnl|TC-DB|P38054|2.A.6.1.4;ID=gnl|X|MJEOEBMA_75_11
								CGC64
									TC	1	6	gnl|X|MJEOEBMA_82	10878	11291	gnl|X|MJEOEBMA_82_13	-	DB=gnl|TC-DB|P29939|2.A.7.2.1;ID=gnl|X|MJEOEBMA_82_13	DB=gnl|TC-DB|P29939|2.A.7.2.1;ID=gnl|X|MJEOEBMA_82_13
									null	null	null	gnl|X|MJEOEBMA_82	11325	12440	gnl|X|MJEOEBMA_82_14	-	;ID=gnl|X|MJEOEBMA_82_14
									CAZyme	null	1	gnl|X|MJEOEBMA_82	12551	13408	gnl|X|MJEOEBMA_82_15	+	DB=CE4;ID=gnl|X|MJEOEBMA_82_15	DB=CE4;ID=gnl|X|MJEOEBMA_82_15
								CGC65
									CAZyme	1	null	gnl|X|MJEOEBMA_83	4686	7172	gnl|X|MJEOEBMA_83_5	-	DB=GH95| GH95;ID=gnl|X|MJEOEBMA_83_5	DB=GH95| GH95;ID=gnl|X|MJEOEBMA_83_5
									null	null	null	gnl|X|MJEOEBMA_83	7294	9375	gnl|X|MJEOEBMA_83_6	-	;ID=gnl|X|MJEOEBMA_83_6
									TC	0	1	gnl|X|MJEOEBMA_83	9551	11083	gnl|X|MJEOEBMA_83_7	-	DB=gnl|TC-DB|C6Y217|8.A.46.1.3;ID=gnl|X|MJEOEBMA_83_7	DB=gnl|TC-DB|C6Y217|8.A.46.1.3;ID=gnl|X|MJEOEBMA_83_7
									TC	null	0	gnl|X|MJEOEBMA_83	11102	14149	gnl|X|MJEOEBMA_83_8	-	DB=gnl|TC-DB|Q45780|1.B.14.6.1;ID=gnl|X|MJEOEBMA_83_8	DB=gnl|TC-DB|Q45780|1.B.14.6.1;ID=gnl|X|MJEOEBMA_83_8
								CGC66
									TC	1	null	gnl|X|MJEOEBMA_89	2772	5549	gnl|X|MJEOEBMA_89_3	-	DB=gnl|TC-DB|H6L5X3|1.B.14.6.12;ID=gnl|X|MJEOEBMA_89_3	DB=gnl|TC-DB|H6L5X3|1.B.14.6.12;ID=gnl|X|MJEOEBMA_89_3
									null	null	null	gnl|X|MJEOEBMA_89	5551	6291	gnl|X|MJEOEBMA_89_4	-	;ID=gnl|X|MJEOEBMA_89_4
									CAZyme	null	1	gnl|X|MJEOEBMA_89	6348	8576	gnl|X|MJEOEBMA_89_5	-	DB= GT20|GT20;ID=gnl|X|MJEOEBMA_89_5	DB= GT20|GT20;ID=gnl|X|MJEOEBMA_89_5
								CGC67
									CAZyme	0	null	gnl|X|MJEOEBMA_95	1105	2463	gnl|X|MJEOEBMA_95_3	-	DB=GH13| GH13;ID=gnl|X|MJEOEBMA_95_3	DB=GH13| GH13;ID=gnl|X|MJEOEBMA_95_3
									TC	5	0	gnl|X|MJEOEBMA_95	2662	3747	gnl|X|MJEOEBMA_95_4	-	DB=gnl|TC-DB|916553301|2.A.1.71.3;ID=gnl|X|MJEOEBMA_95_4	DB=gnl|TC-DB|916553301|2.A.1.71.3;ID=gnl|X|MJEOEBMA_95_4
								CGC68
									CAZyme	0	null	gnl|X|MJEOEBMA_107	1	1269	gnl|X|MJEOEBMA_107_1	-	DB=GH30| GH30;ID=gnl|X|MJEOEBMA_107_1	DB=GH30| GH30;ID=gnl|X|MJEOEBMA_107_1
									TC	0	0	gnl|X|MJEOEBMA_107	1259	2782	gnl|X|MJEOEBMA_107_2	-	DB=gnl|TC-DB|C6Y217|8.A.46.1.3;ID=gnl|X|MJEOEBMA_107_2	DB=gnl|TC-DB|C6Y217|8.A.46.1.3;ID=gnl|X|MJEOEBMA_107_2
									TC	null	0	gnl|X|MJEOEBMA_107	2808	6455	gnl|X|MJEOEBMA_107_3	-	DB=gnl|TC-DB|Q45780|1.B.14.6.1;ID=gnl|X|MJEOEBMA_107_3	DB=gnl|TC-DB|Q45780|1.B.14.6.1;ID=gnl|X|MJEOEBMA_107_3
								CGC69
									TC	1	null	gnl|X|MJEOEBMA_109	459	1979	gnl|X|MJEOEBMA_109_2	+	DB=gnl|TC-DB|Q9KZF1|2.A.3.4.7;ID=gnl|X|MJEOEBMA_109_2	DB=gnl|TC-DB|Q9KZF1|2.A.3.4.7;ID=gnl|X|MJEOEBMA_109_2
									null	null	null	gnl|X|MJEOEBMA_109	1958	3421	gnl|X|MJEOEBMA_109_3	+	;ID=gnl|X|MJEOEBMA_109_3
									CAZyme	null	1	gnl|X|MJEOEBMA_109	3387	5069	gnl|X|MJEOEBMA_109_4	+	DB=AA3_2| AA3_2;ID=gnl|X|MJEOEBMA_109_4	DB=AA3_2| AA3_2;ID=gnl|X|MJEOEBMA_109_4
								CGC70
									CAZyme	2	null	gnl|X|MJEOEBMA_138	1	1377	gnl|X|MJEOEBMA_138_1	-	DB=GT83;ID=gnl|X|MJEOEBMA_138_1	DB=GT83;ID=gnl|X|MJEOEBMA_138_1
									null	null	null	gnl|X|MJEOEBMA_138	1568	2347	gnl|X|MJEOEBMA_138_2	-	;ID=gnl|X|MJEOEBMA_138_2
									null	null	null	gnl|X|MJEOEBMA_138	2414	3187	gnl|X|MJEOEBMA_138_3	-	;ID=gnl|X|MJEOEBMA_138_3
									TC	null	2	gnl|X|MJEOEBMA_138	3276	4184	gnl|X|MJEOEBMA_138_4	-	DB=gnl|TC-DB|I3YT95|1.B.14.6.14;ID=gnl|X|MJEOEBMA_138_4	DB=gnl|TC-DB|I3YT95|1.B.14.6.14;ID=gnl|X|MJEOEBMA_138_4
