# Supplementary material for: Successional action of Bacteroidota and Firmicutes in decomposing straw polymers in a paddy soil
Source: Environ Microbiome. 2023 Oct 14;18:76. doi: 10.1186/s40793-023-00533-6 (PMC10576277; doi:10.1186/s40793-023-00533-6)
Supplement: Supplementary file 3 — Additional file 3: Table S2. Detailed information of metagenomic-assembled genomes [file 40793_2023_533_MOESM3_ESM.xlsx]

## Sheet: Sheet1
bin	completeness	contamination	GC content	N50	size	CAZymes	GH	time	lineage
bin.1	99.47	4.637	0.603	209722	3644508	72	20	0d	d__Bacteria;p__Proteobacteria;c__Alphaproteobacteria;o__UBA1301;f__UBA1301;g__UBA6038;s__
bin.10	96.58	2.902	0.7	14108	6033064	165	27	0d	d__Bacteria;p__Acidobacteriota;c__Thermoanaerobaculia;o__UBA5704;f__UBA5704;g__UBA5704;s__
bin.11	96.79	1.786	0.664	25971	4016374	114	13	0d	d__Bacteria;p__Proteobacteria;c__Alphaproteobacteria;o__Dongiales;f__Dongiaceae;g__;s__
bin.12	95.84	3.034	0.681	26006	3589775	68	20	0d	d__Bacteria;p__Proteobacteria;c__Alphaproteobacteria;o__Caulobacterales;f__Caulobacteraceae;g__;s__
bin.13	91.3	2.991	0.715	14910	1805139	35	7	0d	d__Bacteria;p__Actinobacteriota;c__Acidimicrobiia;o__Acidimicrobiales;f__RAAP-2;g__RAAP-2;s__
bin.14	92.69	4.494	0.526	30616	3269680	143	58	0d	d__Bacteria;p__FCPU426;c__Palsa-1180;o__Palsa-1180;f__Palsa-1180;g__PALSA-1180;s__
bin.15	97.23	2.173	0.672	46170	5065719	113	20	0d	d__Bacteria;p__Proteobacteria;c__Alphaproteobacteria;o__Defluviicoccales;f__;g__;s__
bin.16	96.19	3.28	0.436	18597	3650447	207	133	0d	d__Bacteria;p__Bacteroidota;c__Bacteroidia;o__Bacteroidales;f__VadinHA17;g__LD21;s__
bin.17	97.52	1.639	0.537	225782	3814349	88	21	0d	d__Bacteria;p__Bacteroidota;c__Kapabacteria;o__Palsa-1295;f__Palsa-1295;g__PALSA-1295;s__
bin.18	90.51	0.902	0.575	43357	4511104	149	64	0d	d__Bacteria;p__Acidobacteriota;c__Acidobacteriae;o__UBA7541;f__UBA7541;g__UBA7541;s__
bin.19	94.59	9.256	0.631	14019	7821435	452	258	0d	d__Bacteria;p__Verrucomicrobiota;c__Verrucomicrobiae;o__Pedosphaerales;f__Pedosphaeraceae;g__PSRM01;s__
bin.2	97.41	3.376	0.683	71506	4331432	101	23	0d	d__Bacteria;p__Proteobacteria;c__Alphaproteobacteria;o__Caulobacterales;f__Caulobacteraceae;g__BOG-938;s__
bin.20	90.29	6.904	0.613	16769	4619503	79	26	0d	d__Bacteria;p__Desulfobacterota;c__Desulfobacteria;o__Desulfobacterales;f__UBA5852;g__;s__
bin.21	95.27	2.305	0.373	15588	2916764	60	14	0d	d__Bacteria;p__Verrucomicrobiota_A;c__Chlamydiia;o__Parachlamydiales;f__SLFE01;g__;s__
bin.22	95.25	2.444	0.646	46230	2800658	68	13	0d	d__Bacteria;p__Proteobacteria;c__Gammaproteobacteria;o__SLND01;f__;g__;s__
bin.23	98.62	1.737	0.654	169601	3850884	108	44	0d	d__Bacteria;p__Proteobacteria;c__Gammaproteobacteria;o__Xanthomonadales;f__Rhodanobacteraceae;g__Rhodanobacter;s__
bin.24	94.46	7.227	0.69	7705	2664756	60	24	0d	d__Bacteria;p__Actinobacteriota;c__Thermoleophilia;o__Gaiellales;f__Gaiellaceae;g__Palsa-739;s__
bin.25	90.49	2.197	0.681	68301	3146463	109	41	0d	d__Bacteria;p__Gemmatimonadota;c__Gemmatimonadetes;o__Gemmatimonadales;f__GWC2-71-9;g__Palsa-1233;s__
bin.26	91.51	2.568	0.482	14534	3280780	69	18	0d	d__Bacteria;p__Bacteroidota;c__Kapabacteria;o__Palsa-1295;f__Palsa-1295;g__PALSA-1296;s__
bin.27	98.71	0.474	0.511	159603	2283073	65	12	0d	d__Bacteria;p__Proteobacteria;c__Gammaproteobacteria;o__Burkholderiales;f__Methylophilaceae;g__;s__
bin.28	96.19	1.313	0.636	270287	2636125	62	14	0d	d__Bacteria;p__Proteobacteria;c__Gammaproteobacteria;o__SLND01;f__;g__;s__
bin.29	96.15	0.427	0.709	225091	3591770	113	29	0d	d__Bacteria;p__Actinobacteriota;c__Thermoleophilia;o__Solirubrobacterales;f__Solirubrobacteraceae;g__Palsa-744;s__
bin.3	91.82	1.88	0.559	64141	4541299	182	93	0d	d__Bacteria;p__Acidobacteriota;c__Acidobacteriae;o__Acidobacteriales;f__Koribacteraceae;g__Gp1-AA145;s__
bin.30	90.52	2.931	0.683	16447	3146675	73	13	0d	d__Bacteria;p__Proteobacteria;c__Gammaproteobacteria;o__Burkholderiales;f__Palsa-1005;g__VBCG01;s__
bin.31	93.01	3.418	0.679	30850	3717913	164	44	0d	d__Bacteria;p__Acidobacteriota;c__Vicinamibacteria;o__Vicinamibacterales;f__SCN-69-37;g__;s__
bin.32	94.75	3.36	0.443	13223	3534652	122	50	0d	d__Bacteria;p__Firmicutes;c__Bacilli;o__Bacillales;f__Bacillaceae;g__Bacillus;s__Bacillus subtilis
bin.33	92.4	5.369	0.696	14542	4049701	61	21	0d	d__Bacteria;p__Proteobacteria;c__Gammaproteobacteria;o__Burkholderiales;f__Burkholderiaceae;g__Rhizobacter;s__
bin.34	97.72	2.391	0.668	31586	4086395	91	18	0d	d__Bacteria;p__Proteobacteria;c__Alphaproteobacteria;o__ATCC43930;f__Stellaceae;g__AP-15;s__
bin.35	90.26	2.906	0.414	25344	1575095	39	14	0d	d__Bacteria;p__Proteobacteria;c__Gammaproteobacteria;o__Coxiellales;f__Coxiellaceae;g__;s__
bin.36	90.1	8.275	0.629	11421	7910934	167	40	0d	d__Bacteria;p__Gemmatimonadota;c__Gemmatimonadetes;o__Gemmatimonadales;f__Gemmatimonadaceae;g__;s__
bin.4	91.18	6.043	0.723	5645	3469658	125	21	0d	d__Bacteria;p__Eisenbacteria;c__RBG-16-71-46;o__RBG-16-71-46;f__;g__;s__
bin.5	93.85	6.837	0.673	23000	3515359	120	41	0d	d__Bacteria;p__Acidobacteriota;c__Vicinamibacteria;o__Vicinamibacterales;f__SCN-69-37;g__SCUN01;s__
bin.6	98.02	1.642	0.427	47012	5739888	329	146	0d	d__Bacteria;p__Bacteroidota;c__Bacteroidia;o__Chitinophagales;f__Chitinophagaceae;g__VBAT01;s__
bin.7	91.61	3.548	0.692	33219	5375658	243	113	0d	d__Bacteria;p__Myxococcota;c__Polyangia;o__Palsa-1104;f__Fen-1088;g__;s__
bin.8	98.5	0	0.464	82021	3926801	141	56	0d	d__Bacteria;p__Firmicutes;c__Bacilli;o__Bacillales;f__Bacillaceae;g__Bacillus;s__Bacillus licheniformis
bin.9	98.52	1.97	0.536	118997	5048036	250	132	0d	d__Bacteria;p__Bacteroidota;c__Bacteroidia;o__Chitinophagales;f__Chitinophagaceae;g__UBA8621;s__
bin.37	91.21	2.797	0.664	15588	5956305	150	25	3d	d__Bacteria;p__Proteobacteria;c__Alphaproteobacteria;o__Acetobacterales;f__Acetobacteraceae;g__Palsa-883;s__
bin.46	90.65	1.014	0.603	96064	3240960	68	19	3d	d__Bacteria;p__Proteobacteria;c__Alphaproteobacteria;o__UBA1301;f__UBA1301;g__UBA6038;s__
bin.47	97.64	1.831	0.635	200414	2743418	63	15	3d	d__Bacteria;p__Proteobacteria;c__Gammaproteobacteria;o__SLND01;f__;g__;s__
bin.48	90.74	6.797	0.723	3821	2904554	73	15	3d	d__Bacteria;p__Chloroflexota;c__Ellin6529;o__CSP1-4;f__CSP1-4;g__UBA5189;s__
bin.49	93.57	2.45	0.713	18191	2027011	36	7	3d	d__Bacteria;p__Actinobacteriota;c__Acidimicrobiia;o__Acidimicrobiales;f__RAAP-2;g__RAAP-2;s__
bin.50	99.5	1.505	0.363	100548	4267825	249	122	3d	d__Bacteria;p__Bacteroidota;c__Bacteroidia;o__Chitinophagales;f__Chitinophagaceae;g__Palsa-955;s__
bin.51	90.87	7.596	0.63	16374	7292918	429	252	3d	d__Bacteria;p__Verrucomicrobiota;c__Verrucomicrobiae;o__Pedosphaerales;f__Pedosphaeraceae;g__PSRM01;s__
bin.52	92.74	7.054	0.691	8808	2615574	55	21	3d	d__Bacteria;p__Actinobacteriota;c__Thermoleophilia;o__Gaiellales;f__Gaiellaceae;g__Palsa-739;s__
bin.53	95.26	5	0.669	24166	4033535	97	21	3d	d__Bacteria;p__Proteobacteria;c__Alphaproteobacteria;o__ATCC43930;f__Stellaceae;g__AP-15;s__
bin.54	90.1	2.346	0.421	8088	3193441	49	15	3d	d__Bacteria;p__Firmicutes_B;c__Desulfitobacteriia;o__Desulfitobacteriales;f__Desulfitobacteriaceae;g__Desulfosporosinus;s__
bin.55	94.47	3.851	0.575	46501	3655808	183	101	3d	d__Bacteria;p__Verrucomicrobiota;c__Verrucomicrobiae;o__Pedosphaerales;f__Pedosphaeraceae;g__UBA11358;s__
bin.38	91.49	1.689	0.461	10194	1786203	60	12	3d	d__Bacteria;p__Verrucomicrobiota_A;c__Chlamydiia;o__Parachlamydiales;f__Rhabdochlamydiaceae;g__;s__
bin.56	91.43	2.736	0.538	15189	4676579	237	125	3d	d__Bacteria;p__Bacteroidota;c__Bacteroidia;o__Chitinophagales;f__Chitinophagaceae;g__UBA8621;s__
bin.57	94.71	0.652	0.627	98295	3324808	68	19	3d	d__Bacteria;p__Proteobacteria;c__Alphaproteobacteria;o__UBA1301;f__UBA1301;g__UBA6038;s__
bin.58	93.65	3.505	0.648	24896	2758515	69	14	3d	d__Bacteria;p__Proteobacteria;c__Gammaproteobacteria;o__SLND01;f__;g__;s__
bin.59	90.56	4.273	0.575	46836	4772748	149	62	3d	d__Bacteria;p__Acidobacteriota;c__Acidobacteriae;o__UBA7541;f__UBA7541;g__UBA7541;s__
bin.60	97.51	0.877	0.605	58602	5719816	226	77	3d	d__Bacteria;p__Acidobacteriota;c__Acidobacteriae;o__Bryobacterales;f__Bryobacteraceae;g__BOG-234;s__
bin.61	98.63	7.064	0.324	43039	5119188	139	53	3d	d__Bacteria;p__Firmicutes_A;c__Clostridia;o__Clostridiales;f__Clostridiaceae;g__;s__
bin.62	97.31	4.351	0.611	68274	3141418	69	18	3d	d__Bacteria;p__Proteobacteria;c__Alphaproteobacteria;o__UBA1301;f__UBA1301;g__UBA6038;s__
bin.63	99.5	3.201	0.467	57100	4579946	272	154	3d	d__Bacteria;p__Bacteroidota;c__Bacteroidia;o__Chitinophagales;f__Chitinophagaceae;g__UBA8621;s__
bin.64	96.15	1.282	0.709	301886	3589439	113	29	3d	d__Bacteria;p__Actinobacteriota;c__Thermoleophilia;o__Solirubrobacterales;f__Solirubrobacteraceae;g__Palsa-744;s__
bin.65	90.03	4.552	0.658	6402	2665186	69	14	3d	d__Bacteria;p__Proteobacteria;c__Gammaproteobacteria;o__Xanthomonadales;f__Xanthomonadaceae;g__;s__
bin.39	90.81	4.511	0.724	9560	2698773	95	23	3d	d__Bacteria;p__Actinobacteriota;c__Thermoleophilia;o__Gaiellales;f__Gaiellaceae;g__Palsa-739;s__
bin.66	98.29	3.044	0.691	152994	7044461	169	30	3d	d__Bacteria;p__Acidobacteriota;c__Thermoanaerobaculia;o__UBA5704;f__UBA5704;g__UBA5704;s__
bin.67	95.11	1.989	0.39	9727	3428115	255	177	3d	d__Bacteria;p__Bacteroidota;c__Bacteroidia;o__Bacteroidales;f__Prolixibacteraceae;g__JC036;s__
bin.68	99.14	3.846	0.683	184792	4393828	96	24	3d	d__Bacteria;p__Actinobacteriota;c__Acidimicrobiia;o__IMCC26256;f__PALSA-610;g__;s__
bin.69	93.42	6.538	0.629	14192	3344520	52	14	3d	d__Bacteria;p__Proteobacteria;c__Gammaproteobacteria;o__Burkholderiales;f__SG8-41;g__;s__
bin.70	93.59	1.487	0.637	23620	4084280	88	21	3d	d__Bacteria;p__Proteobacteria;c__Alphaproteobacteria;o__Rhizobiales;f__Xanthobacteraceae;g__Pseudolabrys;s__
bin.71	91.3	3.333	0.577	8176	3435762	103	27	3d	d__Bacteria;p__Nitrospirota;c__Nitrospiria;o__Nitrospirales;f__Nitrospiraceae;g__Palsa-1315;s__
bin.72	90.97	3.438	0.622	30995	3130822	75	20	3d	d__Bacteria;p__Proteobacteria;c__Alphaproteobacteria;o__UBA1301;f__UBA1301;g__UBA6038;s__
bin.73	96.43	5.054	0.355	47217	4683584	151	48	3d	d__Bacteria;p__Firmicutes;c__Bacilli;o__Bacillales;f__Bacillaceae_A;g__;s__
bin.74	93.26	5.279	0.402	6750	3130727	68	23	3d	d__Bacteria;p__Firmicutes;c__Bacilli;o__Bacillales;f__Bacillaceae_A;g__URHB0009;s__
bin.75	96.4	3.496	0.642	27006	5463936	171	65	3d	d__Bacteria;p__Gemmatimonadota;c__Gemmatimonadetes;o__Gemmatimonadales;f__Gemmatimonadaceae;g__AG2;s__
bin.40	96.22	3.793	0.666	45603	4827277	105	17	3d	d__Bacteria;p__Proteobacteria;c__Alphaproteobacteria;o__;f__;g__;s__
bin.76	97.09	0.726	0.405	49209	2208409	43	16	3d	d__Bacteria;p__Proteobacteria;c__Gammaproteobacteria;o__Coxiellales;f__Coxiellaceae;g__;s__
bin.77	91.65	6.506	0.403	7235	4239265	168	87	3d	d__Bacteria;p__Firmicutes_A;c__Clostridia;o__Clostridiales;f__Clostridiaceae;g__;s__
bin.41	98.83	1.162	0.42	20319	1899321	27	10	3d	d__Bacteria;p__Proteobacteria;c__Gammaproteobacteria;o__UBA9339;f__UBA9339;g__;s__
bin.42	96.42	2.27	0.664	25547	4115438	130	14	3d	d__Bacteria;p__Proteobacteria;c__Alphaproteobacteria;o__Dongiales;f__Dongiaceae;g__;s__
bin.43	95.94	1.351	0.373	14698	2781077	54	14	3d	d__Bacteria;p__Verrucomicrobiota_A;c__Chlamydiia;o__Parachlamydiales;f__SLFE01;g__;s__
bin.44	96.14	6.152	0.668	7448	6831434	164	35	3d	d__Bacteria;p__Proteobacteria;c__Alphaproteobacteria;o__Acetobacterales;f__Acetobacteraceae;g__Palsa-883;s__
bin.45	96.46	6.076	0.679	10274	4433680	94	17	3d	d__Bacteria;p__Proteobacteria;c__Gammaproteobacteria;o__Burkholderiales;f__SG8-39;g__;s__
bin.78	92.39	1.744	0.44	13969	2992731	51	21	7d	d__Bacteria;p__Proteobacteria;c__Gammaproteobacteria;o__Legionellales;f__;g__;s__
bin.87	97.01	1.739	0.669	28016	4062502	93	18	7d	d__Bacteria;p__Proteobacteria;c__Alphaproteobacteria;o__ATCC43930;f__Stellaceae;g__AP-15;s__
bin.88	91.22	8.771	0.606	45013	6064256	243	78	7d	d__Bacteria;p__Acidobacteriota;c__Acidobacteriae;o__Bryobacterales;f__Bryobacteraceae;g__BOG-234;s__
bin.89	93.62	1.304	0.628	157665	3193170	67	19	7d	d__Bacteria;p__Proteobacteria;c__Alphaproteobacteria;o__UBA1301;f__UBA1301;g__UBA6038;s__
bin.90	95.94	2.011	0.558	28302	6407771	333	188	7d	d__Bacteria;p__Acidobacteriota;c__Acidobacteriae;o__Acidobacteriales;f__Acidobacteriaceae;g__Terracidiphilus;s__
bin.91	96.28	1.351	0.458	61376	2164819	76	11	7d	d__Bacteria;p__Verrucomicrobiota_A;c__Chlamydiia;o__Parachlamydiales;f__Rhabdochlamydiaceae;g__;s__
bin.92	96.15	0.427	0.708	216406	3597430	113	29	7d	d__Bacteria;p__Actinobacteriota;c__Thermoleophilia;o__Solirubrobacterales;f__Solirubrobacteraceae;g__Palsa-744;s__
bin.93	95.27	8.581	0.628	16089	8065832	449	265	7d	d__Bacteria;p__Verrucomicrobiota;c__Verrucomicrobiae;o__Pedosphaerales;f__Pedosphaeraceae;g__;s__
bin.94	90.71	1.478	0.68	20968	3677999	80	16	7d	d__Bacteria;p__Proteobacteria;c__Gammaproteobacteria;o__Burkholderiales;f__SG8-39;g__;s__
bin.95	91.95	4.597	0.691	10652	2448789	55	20	7d	d__Bacteria;p__Actinobacteriota;c__Thermoleophilia;o__Gaiellales;f__Gaiellaceae;g__Palsa-739;s__
bin.96	97.05	2.991	0.683	221199	4386694	96	24	7d	d__Bacteria;p__Actinobacteriota;c__Acidimicrobiia;o__IMCC26256;f__PALSA-610;g__;s__
bin.79	92.5	5.316	0.7	32436	3720626	121	23	7d	d__Bacteria;p__Actinobacteriota;c__Thermoleophilia;o__Gaiellales;f__Gaiellaceae;g__PALSA-600;s__
bin.97	90.43	4.507	0.621	12042	3850104	168	91	7d	d__Bacteria;p__Proteobacteria;c__Alphaproteobacteria;o__UBA1301;f__UBA1301;g__UBA6038;s__
bin.98	98.29	3.044	0.692	152982	6942543	169	30	7d	d__Bacteria;p__Acidobacteriota;c__Thermoanaerobaculia;o__UBA5704;f__UBA5704;g__UBA5704;s__
bin.99	92.45	2.122	0.368	21752	4141401	175	79	7d	d__Bacteria;p__Bacteroidota;c__Ignavibacteria;o__Ignavibacteriales;f__SURF-24;g__;s__
bin.100	90.41	5.864	0.719	6316	3416367	77	26	7d	d__Bacteria;p__Chloroflexota;c__Ellin6529;o__CSP1-4;f__CSP1-4;g__C-114;s__
bin.101	97.09	0.726	0.405	49209	2220286	42	15	7d	d__Bacteria;p__Proteobacteria;c__Gammaproteobacteria;o__Coxiellales;f__Coxiellaceae;g__;s__
bin.102	92.56	6.829	0.736	5199	3427348	129	41	7d	d__Bacteria;p__Actinobacteriota;c__Acidimicrobiia;o__Acidimicrobiales;f__UBA8190;g__;s__
bin.103	90.85	2.155	0.664	21036	5805601	148	27	7d	d__Bacteria;p__Proteobacteria;c__Alphaproteobacteria;o__Acetobacterales;f__Acetobacteraceae;g__Palsa-883;s__
bin.104	92.15	3.561	0.713	12315	1864831	33	6	7d	d__Bacteria;p__Actinobacteriota;c__Acidimicrobiia;o__Acidimicrobiales;f__RAAP-2;g__RAAP-2;s__
bin.105	93.35	3.418	0.678	26407	3817311	184	46	7d	d__Bacteria;p__Acidobacteriota;c__Vicinamibacteria;o__Vicinamibacterales;f__SCN-69-37;g__;s__
bin.106	90.96	4.811	0.618	6556	2521951	76	14	7d	d__Bacteria;p__Proteobacteria;c__Alphaproteobacteria;o__UBA1301;f__UBA1301;g__UBA6038;s__
bin.80	90.48	5.107	0.641	11985	2426541	49	19	7d	d__Bacteria;p__Proteobacteria;c__Alphaproteobacteria;o__Rhizobiales;f__Methyloligellaceae;g__Methyloceanibacter;s__
bin.107	93.43	1.848	0.684	21111	3001386	65	13	7d	d__Bacteria;p__Proteobacteria;c__Gammaproteobacteria;o__Burkholderiales;f__Palsa-1005;g__VBCG01;s__
bin.108	97.8	1.115	0.512	36724	2220329	101	13	7d	d__Bacteria;p__Proteobacteria;c__Gammaproteobacteria;o__Burkholderiales;f__Methylophilaceae;g__;s__
bin.109	97.52	1.639	0.537	204369	3788039	87	21	7d	d__Bacteria;p__Bacteroidota;c__Kapabacteria;o__Palsa-1295;f__Palsa-1295;g__PALSA-1295;s__
bin.110	96.34	7.692	0.672	33043	3758423	132	46	7d	d__Bacteria;p__Acidobacteriota;c__Vicinamibacteria;o__Vicinamibacterales;f__SCN-69-37;g__SCUN01;s__
bin.111	94.16	1.682	0.638	43204	2475056	58	14	7d	d__Bacteria;p__Proteobacteria;c__Gammaproteobacteria;o__SLND01;f__;g__;s__
bin.112	94.03	3.373	0.39	9406	4107827	387	262	7d	d__Bacteria;p__Bacteroidota;c__Bacteroidia;o__Bacteroidales;f__UBA12481;g__;s__
bin.113	94.47	0.581	0.419	19362	1630362	29	11	7d	d__Bacteria;p__Proteobacteria;c__Gammaproteobacteria;o__UBA9339;f__UBA9339;g__;s__
bin.114	96.79	1.477	0.538	24413	4831176	245	130	7d	d__Bacteria;p__Bacteroidota;c__Bacteroidia;o__Chitinophagales;f__Chitinophagaceae;g__UBA8621;s__
bin.115	93.46	3.301	0.627	17028	3210955	47	13	7d	d__Bacteria;p__Proteobacteria;c__Gammaproteobacteria;o__Burkholderiales;f__SG8-41;g__;s__
bin.116	92.84	0.671	0.409	30867	2246379	62	27	7d	d__Bacteria;p__Firmicutes_A;c__Clostridia;o__Oscillospirales;f__;g__;s__
bin.81	97.04	5.017	0.389	10672	3546749	258	173	7d	d__Bacteria;p__Bacteroidota;c__Bacteroidia;o__Bacteroidales;f__Prolixibacteraceae;g__JC036;s__
bin.117	97.9	0.831	0.464	70971	4006915	146	58	7d	d__Bacteria;p__Firmicutes;c__Bacilli;o__Bacillales;f__Bacillaceae;g__Bacillus;s__Bacillus licheniformis
bin.118	96.55	8.087	0.395	3978	3784835	82	28	7d	d__Bacteria;p__Firmicutes;c__Bacilli;o__Bacillales;f__Bacillaceae_A;g__;s__
bin.119	92.66	3.638	0.624	10902	7505509	201	37	7d	d__Bacteria;p__Proteobacteria;c__Alphaproteobacteria;o__Acetobacterales;f__Acetobacteraceae;g__BOG-934;s__
bin.120	95.94	1.351	0.373	16440	2779322	42	7	7d	d__Bacteria;p__Verrucomicrobiota_A;c__Chlamydiia;o__Parachlamydiales;f__SLFE01;g__;s__
bin.121	100	0.274	0.521	149904	4686047	55	14	7d	d__Bacteria;p__Proteobacteria;c__Gammaproteobacteria;o__Enterobacterales;f__Enterobacteriaceae;g__Salmonella;s__Salmonella enterica
bin.122	90.13	3.493	0.655	4860	3336278	105	44	7d	d__Bacteria;p__Proteobacteria;c__Gammaproteobacteria;o__Pseudomonadales;f__Pseudomonadaceae;g__Pseudomonas_K;s__
bin.82	91.48	4.149	0.422	12309	3301556	53	13	7d	d__Bacteria;p__Firmicutes_B;c__Desulfitobacteriia;o__Desulfitobacteriales;f__Desulfitobacteriaceae;g__Desulfosporosinus;s__
bin.83	90.2	1.695	0.292	17690	3005144	93	37	7d	d__Bacteria;p__Firmicutes_A;c__Clostridia;o__Clostridiales;f__Clostridiaceae;g__;s__
bin.84	92.23	8.214	0.69	11527	3652471	100	20	7d	d__Bacteria;p__Actinobacteriota;c__Acidimicrobiia;o__IMCC26256;f__PALSA-610;g__PALSA-610;s__
bin.85	90.85	2.318	0.626	51519	2570158	60	16	7d	d__Bacteria;p__Proteobacteria;c__Alphaproteobacteria;o__UBA1301;f__UBA1301;g__UBA6038;s__
bin.86	90.82	7.861	0.427	8054	5006120	465	291	7d	d__Bacteria;p__Bacteroidota;c__Bacteroidia;o__Bacteroidales;f__UBA7332;g__UBA7332;s__
bin.124	91.92	4.521	0.621	10663	4314385	178	97	14d	d__Bacteria;p__Proteobacteria;c__Alphaproteobacteria;o__UBA1301;f__UBA1301;g__UBA6038;s__
bin.133	93.4	9.34	0.422	26273	5526417	256	112	14d	d__Bacteria;p__Fibrobacterota;c__Chitinivibrionia;o__Chitinivibrionales;f__Chitinispirillaceae;g__;s__
bin.134	90.74	9.725	0.649	9655	3188806	79	19	14d	d__Bacteria;p__Proteobacteria;c__Gammaproteobacteria;o__SLND01;f__;g__;s__
bin.135	96.36	3.043	0.627	120371	3339766	67	19	14d	d__Bacteria;p__Proteobacteria;c__Alphaproteobacteria;o__UBA1301;f__UBA1301;g__UBA6038;s__
bin.136	96.77	6.837	0.672	37923	3853623	132	47	14d	d__Bacteria;p__Acidobacteriota;c__Vicinamibacteria;o__Vicinamibacterales;f__SCN-69-37;g__SCUN01;s__
bin.137	90.8	2.927	0.599	9822	2693427	159	63	14d	d__Bacteria;p__Acidobacteriota;c__Acidobacteriae;o__Acidobacteriales;f__Acidobacteriaceae;g__Terracidiphilus;s__
bin.138	97.6	5.537	0.635	143633	2765604	63	15	14d	d__Bacteria;p__Proteobacteria;c__Gammaproteobacteria;o__SLND01;f__;g__;s__
bin.139	99.44	2.793	0.367	24827	5499208	232	110	14d	d__Bacteria;p__Bacteroidota;c__Ignavibacteria;o__Ignavibacteriales;f__SURF-24;g__;s__
bin.140	95.06	1.657	0.48	31867	3519545	74	21	14d	d__Bacteria;p__Bacteroidota;c__Kapabacteria;o__Palsa-1295;f__Palsa-1295;g__PALSA-1296;s__
bin.141	93.36	4.838	0.399	18755	4338497	309	205	14d	d__Bacteria;p__Bacteroidota;c__Bacteroidia;o__Bacteroidales;f__Paludibacteraceae;g__Paludibacter;s__
bin.125	98.29	3.044	0.691	119179	7022193	170	31	14d	d__Bacteria;p__Acidobacteriota;c__Thermoanaerobaculia;o__UBA5704;f__UBA5704;g__UBA5704;s__
bin.143	91.21	6.206	0.56	29855	5510459	303	172	14d	d__Bacteria;p__Acidobacteriota;c__Acidobacteriae;o__Acidobacteriales;f__Acidobacteriaceae;g__Terracidiphilus;s__
bin.144	90.99	4.057	0.601	107802	3769076	76	19	14d	d__Bacteria;p__Proteobacteria;c__Alphaproteobacteria;o__UBA1301;f__UBA1301;g__UBA6038;s__
bin.145	92.68	1.739	0.617	40625	4091607	196	98	14d	d__Bacteria;p__Proteobacteria;c__Alphaproteobacteria;o__UBA1301;f__UBA1301;g__UBA6038;s__
bin.146	93.42	5	0.704	4533	5135362	83	19	14d	d__Bacteria;p__Acidobacteriota;c__Holophagae;o__Holophagales;f__Holophagaceae;g__Holophaga;s__
bin.147	92.46	5.105	0.391	5324	4476602	410	280	14d	d__Bacteria;p__Bacteroidota;c__Bacteroidia;o__Bacteroidales;f__UBA12481;g__;s__
bin.148	91.43	7.708	0.44	10726	3594680	120	45	14d	d__Bacteria;p__Firmicutes;c__Bacilli;o__Bacillales;f__Bacillaceae;g__Bacillus;s__Bacillus subtilis
bin.149	97.98	4.586	0.384	21944	3650107	95	32	14d	d__Bacteria;p__Firmicutes_A;c__Clostridia;o__Acetivibrionales;f__Acetivibrionaceae;g__;s__
bin.150	95.3	2.125	0.351	8170	5112944	313	144	14d	d__Bacteria;p__Firmicutes_A;c__Clostridia;o__Acetivibrionales;f__Acetivibrionaceae;g__Pseudobacteroides;s__
bin.151	90.73	7.826	0.675	5535	5958650	145	35	14d	d__Bacteria;p__Proteobacteria;c__Alphaproteobacteria;o__Acetobacterales;f__Acetobacteraceae;g__Palsa-883;s__
bin.152	98.9	5.494	0.367	187888	6526240	347	147	14d	d__Bacteria;p__Fibrobacterota;c__Chitinivibrionia;o__Chitinivibrionales;f__Chitinispirillaceae;g__;s__
bin.126	91.52	6.824	0.691	9892	2478302	57	20	14d	d__Bacteria;p__Actinobacteriota;c__Thermoleophilia;o__Gaiellales;f__Gaiellaceae;g__Palsa-739;s__
bin.153	95.85	0.948	0.665	23116	3957170	116	13	14d	d__Bacteria;p__Proteobacteria;c__Alphaproteobacteria;o__Dongiales;f__Dongiaceae;g__;s__
bin.154	98.02	4.236	0.468	28978	4170913	233	132	14d	d__Bacteria;p__Bacteroidota;c__Bacteroidia;o__Chitinophagales;f__Chitinophagaceae;g__UBA8621;s__
bin.155	96.15	0.854	0.709	301886	3586200	155	29	14d	d__Bacteria;p__Actinobacteriota;c__Thermoleophilia;o__Solirubrobacterales;f__Solirubrobacteraceae;g__Palsa-744;s__
bin.156	94.18	0.726	0.408	42476	1894558	42	15	14d	d__Bacteria;p__Proteobacteria;c__Gammaproteobacteria;o__Coxiellales;f__Coxiellaceae;g__;s__
bin.157	94.71	5.528	0.403	7497	3329964	78	26	14d	d__Bacteria;p__Firmicutes;c__Bacilli;o__Bacillales;f__Bacillaceae_A;g__URHB0009;s__
bin.158	94.73	2.06	0.426	18520	4000418	323	213	14d	d__Bacteria;p__Bacteroidota;c__Bacteroidia;o__Bacteroidales;f__Paludibacteraceae;g__Paludibacter_A;s__
bin.159	93.25	1.97	0.538	14885	4733593	247	132	14d	d__Bacteria;p__Bacteroidota;c__Bacteroidia;o__Chitinophagales;f__Chitinophagaceae;g__UBA8621;s__
bin.160	92.15	2.782	0.67	23841	3892106	89	18	14d	d__Bacteria;p__Proteobacteria;c__Alphaproteobacteria;o__ATCC43930;f__Stellaceae;g__AP-15;s__
bin.161	93.33	3.001	0.467	28200	3837165	152	61	14d	d__Bacteria;p__Firmicutes;c__Bacilli;o__Bacillales;f__Bacillaceae;g__Bacillus;s__Bacillus licheniformis
bin.162	96.83	5.928	0.621	9731	8627743	234	47	14d	d__Bacteria;p__Proteobacteria;c__Alphaproteobacteria;o__Acetobacterales;f__Acetobacteraceae;g__BOG-934;s__
bin.127	97.06	0.217	0.614	93830	2882501	68	17	14d	d__Bacteria;p__Proteobacteria;c__Alphaproteobacteria;o__UBA1301;f__UBA1301;g__UBA6038;s__
bin.163	95.94	2.027	0.372	14701	2644352	53	12	14d	d__Bacteria;p__Verrucomicrobiota_A;c__Chlamydiia;o__Parachlamydiales;f__SLFE01;g__;s__
bin.164	97.52	2.185	0.537	77589	3824022	89	21	14d	d__Bacteria;p__Bacteroidota;c__Kapabacteria;o__Palsa-1295;f__Palsa-1295;g__PALSA-1295;s__
bin.165	96.46	5.242	0.561	52706	5066521	252	133	14d	d__Bacteria;p__Verrucomicrobiota;c__Verrucomicrobiae;o__Pedosphaerales;f__Palsa-1400;g__;s__
bin.166	95.77	1.202	0.511	14329	2245465	66	12	14d	d__Bacteria;p__Proteobacteria;c__Gammaproteobacteria;o__Burkholderiales;f__Methylophilaceae;g__;s__
bin.167	96.7	0.872	0.42	17901	1681990	24	9	14d	d__Bacteria;p__Proteobacteria;c__Gammaproteobacteria;o__UBA6002;f__UBA6002;g__;s__
bin.128	92.63	7.865	0.632	8315	5517735	264	86	14d	d__Bacteria;p__Sumerlaeota;c__Sumerlaeia;o__UBA8349;f__;g__;s__
bin.129	99.04	1.904	0.409	398147	4926778	415	281	14d	d__Bacteria;p__Bacteroidota;c__Bacteroidia;o__Bacteroidales;f__UBA4181;g__;s__
bin.130	91.36	2.188	0.665	22735	4841117	117	18	14d	d__Bacteria;p__Proteobacteria;c__Alphaproteobacteria;o__;f__;g__;s__
bin.131	92.87	5.982	0.678	25625	3926491	186	50	14d	d__Bacteria;p__Acidobacteriota;c__Vicinamibacteria;o__Vicinamibacterales;f__SCN-69-37;g__;s__
bin.132	99.14	3.941	0.682	246796	4417017	96	24	14d	d__Bacteria;p__Actinobacteriota;c__Acidimicrobiia;o__IMCC26256;f__PALSA-610;g__;s__
bin.168	97.52	1.639	0.537	127766	3810943	88	21	16d	d__Bacteria;p__Bacteroidota;c__Kapabacteria;o__Palsa-1295;f__Palsa-1295;g__PALSA-1295;s__
bin.177	97.68	3.379	0.627	92713	3421125	107	18	16d	d__Bacteria;p__Proteobacteria;c__Alphaproteobacteria;o__UBA1301;f__UBA1301;g__UBA6038;s__
bin.178	90.86	4.032	0.422	5734	3868865	332	206	16d	d__Bacteria;p__Bacteroidota;c__Bacteroidia;o__Bacteroidales;f__Lentimicrobiaceae;g__;s__
bin.179	95.34	1.017	0.406	37450	2039599	40	15	16d	d__Bacteria;p__Proteobacteria;c__Gammaproteobacteria;o__Coxiellales;f__Coxiellaceae;g__;s__
bin.180	91.15	5.036	0.674	7075	5650887	138	31	16d	d__Bacteria;p__Proteobacteria;c__Alphaproteobacteria;o__Acetobacterales;f__Acetobacteraceae;g__Palsa-883;s__
bin.181	92.74	4.813	0.558	26752	6482026	360	199	16d	d__Bacteria;p__Acidobacteriota;c__Acidobacteriae;o__Acidobacteriales;f__Acidobacteriaceae;g__Terracidiphilus;s__
bin.182	99.57	0.474	0.511	362576	2296303	65	12	16d	d__Bacteria;p__Proteobacteria;c__Gammaproteobacteria;o__Burkholderiales;f__Methylophilaceae;g__;s__
bin.183	96.15	0.427	0.708	301886	3601363	113	29	16d	d__Bacteria;p__Actinobacteriota;c__Thermoleophilia;o__Solirubrobacterales;f__Solirubrobacteraceae;g__Palsa-744;s__
bin.184	91.9	5.144	0.608	28670	4073031	185	104	16d	d__Bacteria;p__Proteobacteria;c__Alphaproteobacteria;o__UBA1301;f__UBA1301;g__UBA6038;s__
bin.185	91.76	6.079	0.383	7289	4780516	116	37	16d	d__Bacteria;p__Firmicutes;c__Bacilli;o__Bacillales;f__Bacillaceae_A;g__;s__
bin.186	95.53	2.536	0.666	42867	4870628	110	17	16d	d__Bacteria;p__Proteobacteria;c__Alphaproteobacteria;o__;f__;g__;s__
bin.169	98	6.938	0.672	35627	3841459	129	44	16d	d__Bacteria;p__Acidobacteriota;c__Vicinamibacteria;o__Vicinamibacterales;f__SCN-69-37;g__SCUN01;s__
bin.187	91.98	5.985	0.627	14953	3324706	53	14	16d	d__Bacteria;p__Proteobacteria;c__Gammaproteobacteria;o__Burkholderiales;f__SG8-41;g__;s__
bin.188	92.69	7.703	0.392	4082	3773901	359	242	16d	d__Bacteria;p__Bacteroidota;c__Bacteroidia;o__Bacteroidales;f__UBA12481;g__;s__
bin.189	92.76	2.253	0.48	11306	3420089	74	21	16d	d__Bacteria;p__Bacteroidota;c__Kapabacteria;o__Palsa-1295;f__Palsa-1295;g__PALSA-1296;s__
bin.190	95.6	8.789	0.629	18613	7833243	446	258	16d	d__Bacteria;p__Verrucomicrobiota;c__Verrucomicrobiae;o__Pedosphaerales;f__Pedosphaeraceae;g__PSRM01;s__
bin.191	95.41	2.917	0.664	29510	4091120	126	13	16d	d__Bacteria;p__Proteobacteria;c__Alphaproteobacteria;o__Dongiales;f__Dongiaceae;g__;s__
bin.192	93.1	5.603	0.595	13138	3164530	166	77	16d	d__Bacteria;p__Acidobacteriota;c__Acidobacteriae;o__Acidobacteriales;f__Acidobacteriaceae;g__Terracidiphilus;s__
bin.193	92.61	4.458	0.681	16502	3451866	68	21	16d	d__Bacteria;p__Proteobacteria;c__Alphaproteobacteria;o__Caulobacterales;f__Caulobacteraceae;g__;s__
bin.194	97.6	2.113	0.635	238225	2749207	63	15	16d	d__Bacteria;p__Proteobacteria;c__Gammaproteobacteria;o__SLND01;f__;g__;s__
bin.195	97.67	0.581	0.419	17975	1753784	27	10	16d	d__Bacteria;p__Proteobacteria;c__Gammaproteobacteria;o__UBA6002;f__UBA6002;g__;s__
bin.196	93.62	3.695	0.603	53717	5415862	167	41	16d	d__Bacteria;p__Acidobacteriota;c__Acidobacteriae;o__Bryobacterales;f__Bryobacteraceae;g__Palsa-187;s__
bin.170	97.29	1.477	0.539	54261	4703440	239	126	16d	d__Bacteria;p__Bacteroidota;c__Bacteroidia;o__Chitinophagales;f__Chitinophagaceae;g__UBA8621;s__
bin.197	91.2	6.693	0.607	13055	3263414	176	59	16d	d__Bacteria;p__Fibrobacterota;c__Chitinivibrionia;o__Chitinivibrionales;f__Chitinispirillaceae;g__BOG-1184;s__
bin.198	96.63	2.297	0.57	16690	3891883	241	93	16d	d__Bacteria;p__Fibrobacterota;c__Chitinivibrionia;o__Chitinivibrionales;f__Chitinispirillaceae;g__BOG-1184;s__
bin.199	91.39	3.991	0.494	5890	1970877	41	9	16d	d__Bacteria;p__Firmicutes_A;c__Clostridia;o__Oscillospirales;f__Butyricicoccaceae;g__UBA6114;s__
bin.200	96.23	2.688	0.422	15825	2657491	108	54	16d	d__Bacteria;p__Bacteroidota;c__Bacteroidia;o__Bacteroidales;f__FEN-979;g__FEN-979;s__
bin.201	98.9	7.142	0.42	58199	5878457	284	114	16d	d__Bacteria;p__Fibrobacterota;c__Chitinivibrionia;o__Chitinivibrionales;f__Chitinispirillaceae;g__;s__
bin.202	96.77	3.846	0.682	109809	4421948	96	24	16d	d__Bacteria;p__Actinobacteriota;c__Acidimicrobiia;o__IMCC26256;f__PALSA-610;g__;s__
bin.203	91.34	4.096	0.35	6972	3388084	114	41	16d	d__Bacteria;p__Bacteroidota;c__Ignavibacteria;o__Ignavibacteriales;f__Ignavibacteriaceae;g__;s__
bin.204	93.85	4.171	0.704	4717	5234033	91	26	16d	d__Bacteria;p__Acidobacteriota;c__Holophagae;o__Holophagales;f__Holophagaceae;g__Holophaga;s__
bin.205	93.42	2.192	0.606	56109	5647451	230	79	16d	d__Bacteria;p__Acidobacteriota;c__Acidobacteriae;o__Bryobacterales;f__Bryobacteraceae;g__BOG-234;s__
bin.206	93.4	4.395	0.369	187888	6107891	333	137	16d	d__Bacteria;p__Fibrobacterota;c__Chitinivibrionia;o__Chitinivibrionales;f__Chitinispirillaceae;g__;s__
bin.171	93.35	4.848	0.376	7312	2978684	63	15	16d	d__Bacteria;p__Verrucomicrobiota_A;c__Chlamydiia;o__Parachlamydiales;f__SLFE01;g__;s__
bin.207	98.29	3.044	0.692	105427	6881461	171	31	16d	d__Bacteria;p__Acidobacteriota;c__Thermoanaerobaculia;o__UBA5704;f__UBA5704;g__UBA5704;s__
bin.208	91.45	3.146	0.713	16026	1865066	33	7	16d	d__Bacteria;p__Actinobacteriota;c__Acidimicrobiia;o__Acidimicrobiales;f__RAAP-2;g__RAAP-2;s__
bin.209	98.04	1.34	0.367	28801	5335520	219	106	16d	d__Bacteria;p__Bacteroidota;c__Ignavibacteria;o__Ignavibacteriales;f__SURF-24;g__;s__
bin.210	91.43	7.484	0.44	15157	3559706	125	45	16d	d__Bacteria;p__Firmicutes;c__Bacilli;o__Bacillales;f__Bacillaceae;g__Bacillus;s__Bacillus subtilis
bin.211	95.77	6.854	0.448	7509	3601664	301	190	16d	d__Bacteria;p__Bacteroidota;c__Bacteroidia;o__Bacteroidales;f__UBA1402;g__UBA8389;s__
bin.212	93.74	4.511	0.679	10682	4283737	99	17	16d	d__Bacteria;p__Proteobacteria;c__Gammaproteobacteria;o__Burkholderiales;f__SG8-39;g__;s__
bin.213	94.28	5.054	0.374	14333	1977857	74	32	16d	d__Bacteria;p__Firmicutes_A;c__Clostridia;o__Oscillospirales;f__Acutalibacteraceae;g__;s__
bin.214	90.93	8.557	0.561	4958	4284016	270	161	16d	d__Bacteria;p__Verrucomicrobiota;c__Verrucomicrobiae;o__Pedosphaerales;f__UBA1319;g__;s__
bin.215	95.56	6.42	0.602	211074	3896055	82	20	16d	d__Bacteria;p__Proteobacteria;c__Alphaproteobacteria;o__UBA1301;f__UBA1301;g__UBA6038;s__
bin.216	91.38	1.351	0.421	48325	1918719	50	9	16d	d__Bacteria;p__Verrucomicrobiota_A;c__Chlamydiia;o__Parachlamydiales;f__SM23-39;g__PALSA-1448;s__
bin.172	92.38	5.114	0.692	8619	2499751	59	21	16d	d__Bacteria;p__Actinobacteriota;c__Thermoleophilia;o__Gaiellales;f__Gaiellaceae;g__Palsa-739;s__
bin.217	96.82	4.729	0.576	39796	3536745	176	97	16d	d__Bacteria;p__Verrucomicrobiota;c__Verrucomicrobiae;o__Pedosphaerales;f__Pedosphaeraceae;g__UBA11358;s__
bin.218	94.87	0.854	0.332	96580	2077395	76	22	16d	d__Bacteria;p__Cyanobacteria;c__Vampirovibrionia;o__Gastranaerophilales;f__Gastranaerophilaceae;g__;s__
bin.219	97.97	3.378	0.561	74600	5130673	252	134	16d	d__Bacteria;p__Verrucomicrobiota;c__Verrucomicrobiae;o__Pedosphaerales;f__Palsa-1400;g__;s__
bin.220	96.28	1.351	0.457	72130	2178100	76	11	16d	d__Bacteria;p__Verrucomicrobiota_A;c__Chlamydiia;o__Parachlamydiales;f__Rhabdochlamydiaceae;g__;s__
bin.221	91.81	5.599	0.467	11032	4214115	248	148	16d	d__Bacteria;p__Bacteroidota;c__Bacteroidia;o__Chitinophagales;f__Chitinophagaceae;g__UBA8621;s__
bin.222	92.67	5.378	0.573	10062	4503182	121	27	16d	d__Bacteria;p__Nitrospirota;c__Nitrospiria;o__Nitrospirales;f__Nitrospiraceae;g__Palsa-1315;s__
bin.123	90.63	3.985	0.67	18127	3758687	81	15	16d	d__Bacteria;p__Proteobacteria;c__Alphaproteobacteria;o__ATCC43930;f__Stellaceae;g__AP-15;s__
bin.173	90.26	1.881	0.314	11385	3198100	105	17	16d	d__Bacteria;p__Bacteroidota;c__Bacteroidia;o__Bacteroidales;f__GWE2-29-8;g__;s__
bin.174	97.49	1.138	0.613	37998	2928012	65	18	16d	d__Bacteria;p__Proteobacteria;c__Alphaproteobacteria;o__UBA1301;f__UBA1301;g__UBA6038;s__
bin.175	94.29	1.476	0.381	21117	2016278	115	58	16d	d__Bacteria;p__Firmicutes_A;c__Clostridia;o__UMGS1883;f__;g__;s__
bin.176	97.98	2.471	0.399	12718	1920763	58	15	16d	d__Bacteria;p__Firmicutes_A;c__Clostridia;o__;f__;g__;s__
